# Supplementary material for: Aqua­bis­(4-fluoro­benzoato-κO)bis­(nicotinamide-κN 1)copper(II) nicotinamide hemisolvate trihydrate
Source: Acta Crystallogr Sect E Struct Rep Online. 2011 Dec 17;68(Pt 1):m52–3. doi: 10.1107/S1600536811053116 (PMC3254320; doi:10.1107/S1600536811053116)
Supplement: Supplementary file 1 [file e-68-00m52-sup1.cif]

##############################################################################
#                                                                            #
# This CIF contains the data in a paper accepted for publication in          #
# Acta Crystallographica Section E. It conforms to the requirements of       #
# Notes for Authors for Acta Crystallographica Section E, and has been       #
# peer reviewed under the auspices of the IUCr Commission on Journals.       #
#                                                                            #
# Full details of the Crystallographic Information File format               #
# are given in the paper "The Crystallographic Information File (CIF):       #
# a New Standard Archive File for Crystallography" by S. R. Hall, F. H.      #
# Allen and I. D. Brown [Acta Cryst. (1991), A47, 655-685].                  #
#                                                                            #
# The current version of the core CIF dictionary is obtainable from          #
# ftp://ftp.iucr.org/pub/cif_core.dic.                                       #
#                                                                            #
# Software is freely available for graphical display of the structure(s)     #
# in this CIF. For information consult the CIF software page                 #
# http://www.iucr.org/resources/cif/software.                                #
#                                                                            #
# This file may be used for bona fide research purposes within the           #
# scientific community so long as proper attribution is given to the journal # 
# article from which it was obtained.                                        #
#                                                                            #
##############################################################################
data_I
_audit_creation_method     SHELXL-97
_chemical_name_systematic
;
Aquabis(4-fluorobenzoato-\k<i>O</i>)bis(nicotinamide-\k<i>N</i>^1^)copper(II)
nicotinamide hemisolvate trihydrate
;
_chemical_name_common     ?
_chemical_formula_moiety     'C26 H22 Cu F2 N4 O7, 0.5(C6 H6 N2 O), 3(H2 O)'
_chemical_formula_sum     'C29 H31 Cu F2 N5 O10.5'
_chemical_formula_iupac
                 '[Cu (C7 H4 F O2)2 (C6 H6 N2 O)2 (H2 O)], 0.5C6 H6 N2 O, 3H2 O'
_chemical_formula_weight     719.134
_chemical_melting_point     ?
_symmetry_cell_setting     monoclinic
_symmetry_space_group_name_H-M     'P 21/c'
_symmetry_space_group_name_Hall     '-P 2ybc'
loop_
    _symmetry_equiv_pos_as_xyz
    'x, y, z'
    '-x, y+1/2, -z+1/2'
    '-x, -y, -z'
    'x, -y-1/2, z-1/2'
_cell_length_a     18.4108(4)
_cell_length_b     14.8908(3)
_cell_length_c     22.8569(5)
_cell_angle_alpha     90.00
_cell_angle_beta     105.247(3)
_cell_angle_gamma     90.00
_cell_volume     6045.7(2)
_cell_formula_units_Z     8
_cell_measurement_reflns_used     9877
_cell_measurement_theta_min     2.29
_cell_measurement_theta_max     28.36
_cell_measurement_temperature     100(2)
_exptl_crystal_description     block
_exptl_crystal_colour     blue
_exptl_crystal_size_max     0.24
_exptl_crystal_size_mid     0.20
_exptl_crystal_size_min     0.19
_exptl_crystal_density_diffrn     1.580
_exptl_crystal_density_meas     ?
_exptl_crystal_density_method     'not measured'
_exptl_crystal_F_000     2968
_exptl_absorpt_coefficient_mu     0.804
_exptl_absorpt_correction_type     multi-scan
_exptl_absorpt_process_details     '(SADABS; Bruker, 2005)'
_exptl_absorpt_correction_T_min     0.825
_exptl_absorpt_correction_T_max     0.858
_exptl_special_details
;
;
_diffrn_ambient_temperature     100(2)
_diffrn_radiation_type     MoK\a
_diffrn_radiation_wavelength     0.71073
_diffrn_radiation_source     'fine-focus sealed tube'
_diffrn_radiation_monochromator     graphite
_diffrn_measurement_device_type     'Bruker Kappa APEXII CCD area-detector'
_diffrn_measurement_method     '\f and \w scans'
_diffrn_detector_area_resol_mean     ?
_diffrn_reflns_number     103729
_diffrn_reflns_av_R_equivalents     0.0604
_diffrn_reflns_av_sigmaI/netI     0.0494
_diffrn_reflns_theta_min     1.15
_diffrn_reflns_theta_max     28.45
_diffrn_reflns_theta_full     28.45
_diffrn_measured_fraction_theta_max     0.997
_diffrn_measured_fraction_theta_full     0.997
_diffrn_reflns_limit_h_min     -24
_diffrn_reflns_limit_h_max     24
_diffrn_reflns_limit_k_min     -17
_diffrn_reflns_limit_k_max     19
_diffrn_reflns_limit_l_min     -30
_diffrn_reflns_limit_l_max     29
_diffrn_standards_number     ?
_diffrn_standards_interval_count     ?
_diffrn_standards_interval_time     ?
_diffrn_standards_decay_%     ?
_refine_special_details
;
 Refinement of F^2^ against ALL reflections.  The weighted R-factor wR and
 goodness of fit S are based on F^2^, conventional R-factors R are based
 on F, with F set to zero for negative F^2^. The threshold expression of
 F^2^ > 2sigma(F^2^) is used only for calculating R-factors(gt) etc. and is
 not relevant to the choice of reflections for refinement.  R-factors based
 on F^2^ are statistically about twice as large as those based on F, and R-
 factors based on ALL data will be even larger.
;
_reflns_number_total     15210
_reflns_number_gt     11162
_reflns_threshold_expression     I>2\s(I)
_refine_ls_structure_factor_coef     Fsqd
_refine_ls_matrix_type     full
_refine_ls_R_factor_all     0.0920
_refine_ls_R_factor_gt     0.0627
_refine_ls_wR_factor_gt     0.1482
_refine_ls_wR_factor_ref     0.1596
_refine_ls_goodness_of_fit_ref     1.116
_refine_ls_restrained_S_all     1.181
_refine_ls_number_reflns     15210
_refine_ls_number_parameters     900
_refine_ls_number_restraints     34
_refine_ls_hydrogen_treatment     mixed
_refine_ls_weighting_scheme     calc
_refine_ls_weighting_details
        'calc w=1/[\s^2^(Fo^2^)+(0.0469P)^2^+20.8651P] where P=(Fo^2^+2Fc^2^)/3'
_atom_sites_solution_hydrogens     geom
_atom_sites_solution_primary     direct
_atom_sites_solution_secondary     difmap
_refine_ls_shift/su_max     0.001
_refine_ls_shift/su_mean     0.000
_refine_diff_density_max     1.271
_refine_diff_density_min     -1.162
_refine_ls_extinction_method     none
_refine_ls_extinction_coef     ?
loop_
    _atom_type_symbol
    _atom_type_description
    _atom_type_scat_dispersion_real
    _atom_type_scat_dispersion_imag
    _atom_type_scat_source
    'C' 'C' 0.0033 0.0016
                         'International Tables Vol C Tables 4.2.6.8 and 6.1.1.4'
    'H' 'H' 0.0000 0.0000
                         'International Tables Vol C Tables 4.2.6.8 and 6.1.1.4'
    'Cu' 'Cu' 0.3201 1.2651
                         'International Tables Vol C Tables 4.2.6.8 and 6.1.1.4'
    'F' 'F' 0.0171 0.0103
                         'International Tables Vol C Tables 4.2.6.8 and 6.1.1.4'
    'N' 'N' 0.0061 0.0033
                         'International Tables Vol C Tables 4.2.6.8 and 6.1.1.4'
    'O' 'O' 0.0106 0.0060
                         'International Tables Vol C Tables 4.2.6.8 and 6.1.1.4'
_computing_data_collection     'APEX2 (Bruker, 2007)'
_computing_cell_refinement     'SAINT (Bruker, 2007)'
_computing_data_reduction     'SAINT (Bruker, 2007)'
_computing_structure_solution     'SHELXS97 (Sheldrick, 2008)'
_computing_structure_refinement     'SHELXL97 (Sheldrick, 2008)'
_computing_molecular_graphics     'ORTEP-3 for Windows (Farrugia, 1997)'
_computing_publication_material
                                'WinGX (Farrugia, 1999) and PLATON (Spek, 2009)'
loop_
    _atom_site_type_symbol
    _atom_site_label
    _atom_site_fract_x
    _atom_site_fract_y
    _atom_site_fract_z
    _atom_site_U_iso_or_equiv
    _atom_site_adp_type
    _atom_site_calc_flag
    _atom_site_refinement_flags
    _atom_site_occupancy
    _atom_site_symmetry_multiplicity
    _atom_site_disorder_assembly
    _atom_site_disorder_group
    Cu Cu1 0.08147(2) 0.39867(3) 0.26867(2) 0.01246(11) Uani d . 1 1 . .
    Cu Cu2 0.42670(2) 0.18332(3) 0.73175(2) 0.01296(11) Uani d . 1 1 . .
    O O1 0.06780(14) 0.39884(18) 0.18189(11) 0.0160(5) Uani d . 1 1 . .
    O O2 -0.05644(15) 0.3901(2) 0.16749(12) 0.0201(6) Uani d . 1 1 . .
    O O3 0.08077(16) 0.39915(19) 0.35352(12) 0.0198(6) Uani d . 1 1 . .
    O O4 -0.04449(16) 0.40360(19) 0.32462(12) 0.0210(6) Uani d . 1 1 . .
    O O5 0.22275(15) 0.1525(2) 0.16971(12) 0.0199(6) Uani d . 1 1 . .
    O O6 0.21882(15) 0.6496(2) 0.15711(12) 0.0200(6) Uani d . 1 1 . .
    O O7 0.21840(15) 0.3835(2) 0.29314(13) 0.0176(6) Uani d D 1 1 . .
    H H71 0.242(2) 0.436(2) 0.308(2) 0.028(13) Uiso d D 1 1 . .
    H H72 0.236(3) 0.362(3) 0.2673(18) 0.036(15) Uiso d D 1 1 . .
    O O8 0.43509(14) 0.17369(18) 0.64890(12) 0.0163(5) Uani d . 1 1 . .
    O O9 0.55938(14) 0.19444(19) 0.67500(12) 0.0181(6) Uani d . 1 1 . .
    O O10 0.43810(15) 0.18487(18) 0.81861(12) 0.0170(6) Uani d . 1 1 . .
    O O11 0.56355(16) 0.1867(2) 0.83741(13) 0.0245(7) Uani d . 1 1 . .
    O O12 0.28210(15) 0.4238(2) 0.82874(13) 0.0211(6) Uani d . 1 1 . .
    O O13 0.28108(15) -0.0442(2) 0.84207(13) 0.0218(6) Uani d . 1 1 . .
    O O14 0.28719(15) 0.18029(19) 0.70437(12) 0.0174(6) Uani d D 1 1 . .
    H H141 0.272(3) 0.145(3) 0.6696(16) 0.044 Uiso d D 1 1 . .
    H H142 0.266(3) 0.2367(18) 0.694(2) 0.044 Uiso d D 1 1 . .
    O O15 0.25627(17) 0.3240(2) 0.47017(14) 0.0277(7) Uani d . 1 1 . .
    O O16 0.2515(2) -0.2231(3) 0.9564(2) 0.0412(9) Uani d D 1 1 . .
    H H161 0.239(4) -0.1857(17) 0.956(3) 0.044 Uiso d D 1 1 . .
    H H162 0.230(3) -0.214(4) 0.972(3) 0.044 Uiso d D 1 1 . .
    O O17 0.6950(2) 0.2562(3) 0.9124(2) 0.0394(9) Uani d D 1 1 . .
    H H171 0.713(4) 0.285(3) 0.9312(18) 0.044 Uiso d D 1 1 . .
    H H172 0.711(3) 0.292(3) 0.898(2) 0.044 Uiso d D 1 1 . .
    O O18 0.2330(2) -0.0874(3) 0.0866(2) 0.0545(12) Uani d D 1 1 . .
    H H181 0.270(3) -0.104(4) 0.113(2) 0.044 Uiso d D 1 1 . .
    H H182 0.260(3) -0.112(4) 0.084(2) 0.044 Uiso d D 1 1 . .
    O O19 0.2134(3) -0.0382(3) 0.9384(2) 0.0525(11) Uani d D 1 1 . .
    H H191 0.230(3) -0.035(4) 0.9120(16) 0.044 Uiso d D 1 1 . .
    H H192 0.234(3) -0.001(3) 0.958(2) 0.044 Uiso d D 1 1 . .
    O O20 0.2792(3) 0.4252(3) 0.5720(2) 0.0743(15) Uani d D 1 1 . .
    H H201 0.2682 0.4695 0.5547 0.044 Uiso d D 1 1 . .
    H H202 0.2624 0.4125 0.5450 0.044 Uiso d D 1 1 . .
    O O21 -0.21237(17) 0.3687(2) 0.12010(14) 0.0279(7) Uani d D 1 1 . .
    H H211 -0.1621(12) 0.380(3) 0.131(2) 0.044 Uiso d D 1 1 . .
    H H212 -0.218(3) 0.322(3) 0.095(2) 0.044 Uiso d D 1 1 . .
    N N1 0.08483(16) 0.2615(2) 0.26844(13) 0.0122(6) Uani d . 1 1 . .
    N N2 0.17473(19) 0.0141(2) 0.17423(17) 0.0253(8) Uani d . 1 1 . .
    H H2A 0.1997 -0.0082 0.1508 0.030 Uiso calc R 1 1 . .
    H H2B 0.1454 -0.0196 0.1883 0.030 Uiso calc R 1 1 . .
    N N3 0.09809(17) 0.5334(2) 0.26912(14) 0.0149(6) Uani d . 1 1 . .
    N N4 0.1643(2) 0.7834(2) 0.16339(17) 0.0259(8) Uani d . 1 1 . .
    H H4A 0.1834 0.8072 0.1366 0.031 Uiso calc R 1 1 . .
    H H4B 0.1359 0.8148 0.1800 0.031 Uiso calc R 1 1 . .
    N N5 0.41525(17) 0.3183(2) 0.72846(14) 0.0139(6) Uani d . 1 1 . .
    N N6 0.31899(19) 0.5658(2) 0.81972(16) 0.0228(8) Uani d . 1 1 . .
    H H6A 0.2919 0.5863 0.8422 0.027 Uiso calc R 1 1 . .
    H H6B 0.3457 0.6019 0.8047 0.027 Uiso calc R 1 1 . .
    N N7 0.41236(17) 0.0480(2) 0.73400(14) 0.0152(6) Uani d . 1 1 . .
    N N8 0.32489(18) -0.1853(2) 0.84234(16) 0.0214(7) Uani d . 1 1 . .
    H H8A 0.3018 -0.2027 0.8685 0.026 Uiso calc R 1 1 . .
    H H8B 0.3518 -0.2227 0.8284 0.026 Uiso calc R 1 1 . .
    N N9 0.25532(19) 0.1124(2) 0.58553(16) 0.0221(7) Uani d . 1 1 . .
    N N10 0.24886(19) 0.2368(2) 0.38840(16) 0.0239(8) Uani d . 1 1 . .
    H H10A 0.2493 0.2826 0.3656 0.029 Uiso calc R 1 1 . .
    H H10B 0.2461 0.1835 0.3735 0.029 Uiso calc R 1 1 . .
    F F1 -0.02454(14) 0.3629(2) -0.10047(10) 0.0292(6) Uani d . 1 1 . .
    F F2 0.01950(14) 0.34751(18) 0.60768(10) 0.0266(6) Uani d . 1 1 . .
    F F3 0.49145(14) 0.08908(18) 0.39708(10) 0.0270(6) Uani d . 1 1 . .
    F F4 0.52020(13) 0.07895(17) 1.09345(10) 0.0240(5) Uani d . 1 1 . .
    C C1 0.0005(2) 0.3913(3) 0.14816(17) 0.0147(7) Uani d . 1 1 . .
    C C2 -0.0058(2) 0.3831(3) 0.08151(16) 0.0140(7) Uani d . 1 1 . .
    C C3 0.0562(2) 0.4003(3) 0.05915(18) 0.0189(8) Uani d . 1 1 . .
    H H3 0.1019 0.4165 0.0856 0.023 Uiso calc R 1 1 . .
    C C4 0.0500(2) 0.3933(3) -0.00216(18) 0.0234(9) Uani d . 1 1 . .
    H H4 0.0913 0.4043 -0.0174 0.028 Uiso calc R 1 1 . .
    C C5 -0.0181(2) 0.3697(3) -0.04024(17) 0.0191(8) Uani d . 1 1 . .
    C C6 -0.0804(2) 0.3515(3) -0.01972(19) 0.0238(9) Uani d . 1 1 . .
    H H6 -0.1257 0.3343 -0.0464 0.029 Uiso calc R 1 1 . .
    C C7 -0.0738(2) 0.3594(3) 0.04143(18) 0.0208(8) Uani d . 1 1 . .
    H H7 -0.1155 0.3487 0.0561 0.025 Uiso calc R 1 1 . .
    C C8 0.0162(2) 0.3976(3) 0.36483(17) 0.0165(8) Uani d . 1 1 . .
    C C9 0.0169(2) 0.3862(3) 0.42988(17) 0.0154(7) Uani d . 1 1 . .
    C C10 -0.0474(2) 0.4021(3) 0.44950(18) 0.0185(8) Uani d . 1 1 . .
    H H10 -0.0912 0.4214 0.4218 0.022 Uiso calc R 1 1 . .
    C C11 -0.0472(2) 0.3895(3) 0.50937(18) 0.0188(8) Uani d . 1 1 . .
    H H11 -0.0901 0.4002 0.5225 0.023 Uiso calc R 1 1 . .
    C C12 0.0184(2) 0.3608(3) 0.54878(17) 0.0191(8) Uani d . 1 1 . .
    C C13 0.0833(2) 0.3444(3) 0.53159(18) 0.0215(9) Uani d . 1 1 . .
    H H13 0.1267 0.3247 0.5595 0.026 Uiso calc R 1 1 . .
    C C14 0.0822(2) 0.3582(3) 0.47177(18) 0.0195(8) Uani d . 1 1 . .
    H H14 0.1257 0.3486 0.4593 0.023 Uiso calc R 1 1 . .
    C C15 0.0631(2) 0.2073(3) 0.30758(17) 0.0152(7) Uani d . 1 1 . .
    H H15 0.0392 0.2324 0.3348 0.018 Uiso calc R 1 1 . .
    C C16 0.0748(2) 0.1154(3) 0.30898(17) 0.0167(8) Uani d . 1 1 . .
    H H16 0.0576 0.0795 0.3359 0.020 Uiso calc R 1 1 . .
    C C17 0.1122(2) 0.0774(3) 0.27013(18) 0.0165(8) Uani d . 1 1 . .
    H H17 0.1207 0.0158 0.2704 0.020 Uiso calc R 1 1 . .
    C C18 0.1370(2) 0.1331(3) 0.23057(17) 0.0153(7) Uani d . 1 1 . .
    C C19 0.1215(2) 0.2243(3) 0.23078(16) 0.0144(7) Uani d . 1 1 . .
    H H19 0.1372 0.2613 0.2037 0.017 Uiso calc R 1 1 . .
    C C20 0.1814(2) 0.1009(3) 0.18868(17) 0.0168(8) Uani d . 1 1 . .
    C C21 0.0810(2) 0.5883(3) 0.31046(17) 0.0187(8) Uani d . 1 1 . .
    H H21 0.0599 0.5632 0.3394 0.022 Uiso calc R 1 1 . .
    C C22 0.0930(2) 0.6793(3) 0.31204(18) 0.0213(8) Uani d . 1 1 . .
    H H22 0.0806 0.7144 0.3416 0.026 Uiso calc R 1 1 . .
    C C23 0.1238(2) 0.7181(3) 0.26920(17) 0.0177(8) Uani d . 1 1 . .
    H H23 0.1317 0.7797 0.2689 0.021 Uiso calc R 1 1 . .
    C C24 0.1426(2) 0.6625(3) 0.22630(16) 0.0138(7) Uani d . 1 1 . .
    C C25 0.1293(2) 0.5711(3) 0.22823(16) 0.0132(7) Uani d . 1 1 . .
    H H25 0.1426 0.5341 0.1999 0.016 Uiso calc R 1 1 . .
    C C26 0.1785(2) 0.6982(3) 0.17921(17) 0.0162(8) Uani d . 1 1 . .
    C C27 0.4991(2) 0.1754(3) 0.63700(17) 0.0152(7) Uani d . 1 1 . .
    C C28 0.4987(2) 0.1499(3) 0.57344(17) 0.0147(7) Uani d . 1 1 . .
    C C29 0.4341(2) 0.1129(3) 0.53510(17) 0.0174(8) Uani d . 1 1 . .
    H H29 0.3922 0.1023 0.5496 0.021 Uiso calc R 1 1 . .
    C C30 0.4315(2) 0.0917(3) 0.47550(17) 0.0197(8) Uani d . 1 1 . .
    H H30 0.3886 0.0667 0.4498 0.024 Uiso calc R 1 1 . .
    C C31 0.4944(2) 0.1088(3) 0.45565(17) 0.0200(8) Uani d . 1 1 . .
    C C32 0.5601(2) 0.1439(3) 0.49182(19) 0.0204(8) Uani d . 1 1 . .
    H H32 0.6019 0.1536 0.4770 0.024 Uiso calc R 1 1 . .
    C C33 0.5614(2) 0.1642(3) 0.55158(18) 0.0177(8) Uani d . 1 1 . .
    H H33 0.6050 0.1877 0.5773 0.021 Uiso calc R 1 1 . .
    C C34 0.5048(2) 0.1770(3) 0.85397(17) 0.0177(8) Uani d . 1 1 . .
    C C35 0.5083(2) 0.1522(3) 0.91824(17) 0.0162(8) Uani d . 1 1 . .
    C C36 0.4457(2) 0.1608(3) 0.94108(17) 0.0166(8) Uani d . 1 1 . .
    H H36 0.4007 0.1821 0.9161 0.020 Uiso calc R 1 1 . .
    C C37 0.4497(2) 0.1380(3) 1.00013(18) 0.0191(8) Uani d . 1 1 . .
    H H37 0.4084 0.1459 1.0159 0.023 Uiso calc R 1 1 . .
    C C38 0.5160(2) 0.1036(3) 1.03528(17) 0.0177(8) Uani d . 1 1 . .
    C C39 0.5794(2) 0.0924(3) 1.01446(18) 0.0178(8) Uani d . 1 1 . .
    H H39 0.6236 0.0688 1.0393 0.021 Uiso calc R 1 1 . .
    C C40 0.5748(2) 0.1175(3) 0.95534(17) 0.0158(7) Uani d . 1 1 . .
    H H40 0.6167 0.1112 0.9402 0.019 Uiso calc R 1 1 . .
    C C41 0.4338(2) 0.3706(3) 0.68716(17) 0.0169(8) Uani d . 1 1 . .
    H H41 0.4563 0.3443 0.6594 0.020 Uiso calc R 1 1 . .
    C C42 0.4208(2) 0.4623(3) 0.68388(18) 0.0186(8) Uani d . 1 1 . .
    H H42 0.4356 0.4969 0.6552 0.022 Uiso calc R 1 1 . .
    C C43 0.3853(2) 0.5017(3) 0.72407(17) 0.0181(8) Uani d . 1 1 . .
    H H43 0.3760 0.5632 0.7228 0.022 Uiso calc R 1 1 . .
    C C44 0.3640(2) 0.4473(3) 0.76622(17) 0.0160(8) Uani d . 1 1 . .
    C C45 0.3807(2) 0.3564(3) 0.76707(16) 0.0148(7) Uani d . 1 1 . .
    H H45 0.3672 0.3201 0.7957 0.018 Uiso calc R 1 1 . .
    C C46 0.3194(2) 0.4785(3) 0.80826(17) 0.0165(8) Uani d . 1 1 . .
    C C47 0.4298(2) -0.0115(3) 0.69489(17) 0.0177(8) Uani d . 1 1 . .
    H H47 0.4527 0.0099 0.6659 0.021 Uiso calc R 1 1 . .
    C C48 0.4153(2) -0.1015(3) 0.69599(18) 0.0197(8) Uani d . 1 1 . .
    H H48 0.4291 -0.1401 0.6688 0.024 Uiso calc R 1 1 . .
    C C49 0.3800(2) -0.1346(3) 0.73790(17) 0.0158(7) Uani d . 1 1 . .
    H H49 0.3695 -0.1955 0.7393 0.019 Uiso calc R 1 1 . .
    C C50 0.3606(2) -0.0748(3) 0.77775(17) 0.0153(7) Uani d . 1 1 . .
    C C51 0.37847(19) 0.0150(3) 0.77445(16) 0.0141(7) Uani d . 1 1 . .
    H H51 0.3662 0.0546 0.8019 0.017 Uiso calc R 1 1 . .
    C C52 0.3191(2) -0.1009(3) 0.82351(18) 0.0170(8) Uani d . 1 1 . .
    C C53 0.2484(2) 0.0285(3) 0.56354(19) 0.0226(9) Uani d . 1 1 . .
    H H53 0.2476 -0.0189 0.5899 0.027 Uiso calc R 1 1 . .
    C C54 0.2425(2) 0.0093(3) 0.50311(18) 0.0210(8) Uani d . 1 1 . .
    H H54 0.2387 -0.0498 0.4896 0.025 Uiso calc R 1 1 . .
    C C55 0.2424(2) 0.0792(3) 0.46307(19) 0.0217(9) Uani d . 1 1 . .
    H H55 0.2374 0.0676 0.4222 0.026 Uiso calc R 1 1 . .
    C C56 0.2497(2) 0.1665(3) 0.48470(19) 0.0205(8) Uani d . 1 1 . .
    C C57 0.2559(2) 0.1792(3) 0.54637(19) 0.0210(8) Uani d . 1 1 . .
    H H57 0.2608 0.2377 0.5612 0.025 Uiso calc R 1 1 . .
    C C58 0.2523(2) 0.2486(3) 0.4470(2) 0.0225(9) Uani d . 1 1 . .
loop_
    _atom_site_aniso_label
    _atom_site_aniso_U_11
    _atom_site_aniso_U_22
    _atom_site_aniso_U_33
    _atom_site_aniso_U_12
    _atom_site_aniso_U_13
    _atom_site_aniso_U_23
    Cu1 0.0153(2) 0.0130(2) 0.0107(2) 0.00078(17) 0.00629(16) 0.00059(18)
    Cu2 0.0144(2) 0.0151(2) 0.0107(2) -0.00007(17) 0.00571(16) -0.00086(18)
    O1 0.0191(13) 0.0169(14) 0.0115(12) -0.0002(11) 0.0030(10) -0.0009(11)
    O2 0.0217(14) 0.0263(16) 0.0149(13) 0.0016(12) 0.0094(11) -0.0002(12)
    O3 0.0274(15) 0.0200(15) 0.0165(13) 0.0022(12) 0.0134(11) -0.0005(11)
    O4 0.0280(15) 0.0206(15) 0.0145(13) 0.0017(12) 0.0054(11) 0.0019(11)
    O5 0.0171(13) 0.0259(16) 0.0180(14) -0.0019(11) 0.0068(11) -0.0040(12)
    O6 0.0187(13) 0.0249(16) 0.0196(14) 0.0030(11) 0.0108(11) 0.0013(12)
    O7 0.0162(13) 0.0193(15) 0.0195(14) -0.0013(11) 0.0085(11) -0.0032(12)
    O8 0.0166(13) 0.0186(14) 0.0164(13) -0.0018(11) 0.0089(10) -0.0028(11)
    O9 0.0157(13) 0.0222(15) 0.0170(13) -0.0010(11) 0.0054(10) -0.0025(11)
    O10 0.0197(13) 0.0184(14) 0.0122(12) 0.0014(11) 0.0027(10) -0.0019(11)
    O11 0.0236(15) 0.0340(18) 0.0182(14) -0.0015(13) 0.0098(12) 0.0034(13)
    O12 0.0209(14) 0.0231(16) 0.0228(15) -0.0032(12) 0.0119(12) -0.0042(12)
    O13 0.0214(14) 0.0242(16) 0.0239(15) 0.0055(12) 0.0131(12) 0.0057(12)
    O14 0.0180(13) 0.0182(15) 0.0174(13) 0.0007(11) 0.0071(11) -0.0026(11)
    O15 0.0281(16) 0.0247(17) 0.0328(17) 0.0000(13) 0.0123(13) 0.0001(14)
    O16 0.040(2) 0.034(2) 0.054(3) -0.0011(18) 0.0187(18) -0.0092(19)
    O17 0.040(2) 0.040(2) 0.042(2) -0.0064(17) 0.0167(18) 0.0105(18)
    O18 0.043(2) 0.059(3) 0.069(3) 0.007(2) 0.027(2) -0.018(2)
    O19 0.072(3) 0.051(3) 0.050(3) 0.010(2) 0.044(2) 0.009(2)
    O20 0.084(4) 0.074(4) 0.067(3) -0.018(3) 0.025(3) -0.007(3)
    O21 0.0235(15) 0.0342(19) 0.0292(17) 0.0078(14) 0.0127(13) -0.0018(14)
    N1 0.0138(14) 0.0136(16) 0.0098(14) 0.0004(12) 0.0044(11) 0.0000(12)
    N2 0.0215(17) 0.0211(19) 0.036(2) -0.0017(14) 0.0130(15) -0.0129(16)
    N3 0.0147(15) 0.0164(17) 0.0146(15) 0.0005(12) 0.0057(12) -0.0011(13)
    N4 0.038(2) 0.0177(18) 0.031(2) -0.0012(16) 0.0239(17) 0.0020(15)
    N5 0.0141(14) 0.0155(16) 0.0132(15) -0.0022(12) 0.0057(12) -0.0020(13)
    N6 0.0244(18) 0.0207(19) 0.0290(19) -0.0005(14) 0.0173(15) -0.0058(15)
    N7 0.0133(14) 0.0209(17) 0.0125(15) 0.0016(13) 0.0053(12) -0.0017(13)
    N8 0.0205(16) 0.0224(19) 0.0272(18) 0.0018(14) 0.0165(14) 0.0060(15)
    N9 0.0206(17) 0.0243(19) 0.0238(18) -0.0021(14) 0.0099(14) -0.0004(15)
    N10 0.0273(18) 0.0180(18) 0.0258(19) 0.0023(14) 0.0063(15) 0.0045(15)
    F1 0.0254(13) 0.0538(18) 0.0112(11) -0.0005(12) 0.0097(9) -0.0023(11)
    F2 0.0291(13) 0.0410(16) 0.0115(11) -0.0004(11) 0.0087(10) 0.0009(11)
    F3 0.0334(14) 0.0382(16) 0.0124(11) 0.0017(11) 0.0109(10) -0.0032(10)
    F4 0.0273(12) 0.0346(15) 0.0124(11) -0.0016(11) 0.0091(9) 0.0040(10)
    C1 0.0189(18) 0.0104(18) 0.0155(18) 0.0002(14) 0.0057(14) 0.0016(14)
    C2 0.0180(17) 0.0128(18) 0.0119(17) 0.0001(14) 0.0053(14) 0.0021(14)
    C3 0.0154(17) 0.024(2) 0.0183(19) -0.0029(16) 0.0059(15) 0.0003(16)
    C4 0.0211(19) 0.033(2) 0.019(2) -0.0036(18) 0.0116(16) -0.0003(18)
    C5 0.025(2) 0.025(2) 0.0087(17) 0.0033(17) 0.0077(15) 0.0004(15)
    C6 0.0159(18) 0.037(3) 0.019(2) -0.0028(17) 0.0046(15) -0.0012(18)
    C7 0.0185(19) 0.030(2) 0.0167(19) -0.0016(17) 0.0090(15) -0.0013(17)
    C8 0.029(2) 0.0083(18) 0.0147(18) 0.0021(15) 0.0103(15) 0.0004(14)
    C9 0.0215(18) 0.0122(18) 0.0137(17) 0.0012(14) 0.0068(14) -0.0011(14)
    C10 0.0178(18) 0.020(2) 0.0175(18) 0.0034(15) 0.0048(15) -0.0006(16)
    C11 0.0170(18) 0.022(2) 0.0196(19) -0.0010(15) 0.0090(15) -0.0007(16)
    C12 0.026(2) 0.021(2) 0.0121(18) -0.0019(16) 0.0085(15) -0.0007(15)
    C13 0.0208(19) 0.028(2) 0.0157(19) 0.0051(17) 0.0048(15) 0.0025(17)
    C14 0.0210(19) 0.022(2) 0.0185(19) 0.0007(16) 0.0103(15) -0.0012(16)
    C15 0.0177(17) 0.0150(19) 0.0147(18) -0.0011(14) 0.0075(14) -0.0016(15)
    C16 0.0221(19) 0.0145(19) 0.0155(18) -0.0012(15) 0.0085(15) 0.0014(15)
    C17 0.0166(17) 0.0113(18) 0.0216(19) 0.0006(14) 0.0052(15) -0.0005(15)
    C18 0.0122(16) 0.019(2) 0.0143(17) 0.0000(14) 0.0028(14) -0.0020(15)
    C19 0.0138(17) 0.0172(19) 0.0122(17) -0.0020(14) 0.0037(13) -0.0004(14)
    C20 0.0102(16) 0.022(2) 0.0171(18) -0.0001(15) 0.0026(14) -0.0041(16)
    C21 0.0227(19) 0.023(2) 0.0122(17) -0.0046(16) 0.0088(15) -0.0015(15)
    C22 0.028(2) 0.021(2) 0.019(2) -0.0034(17) 0.0139(16) -0.0053(17)
    C23 0.0198(18) 0.016(2) 0.0180(19) -0.0019(15) 0.0054(15) -0.0041(15)
    C24 0.0136(16) 0.0150(19) 0.0131(17) -0.0008(14) 0.0042(13) 0.0005(14)
    C25 0.0136(16) 0.0154(19) 0.0119(17) 0.0019(14) 0.0057(13) -0.0001(14)
    C26 0.0128(16) 0.020(2) 0.0153(18) -0.0040(15) 0.0025(14) -0.0004(15)
    C27 0.0191(18) 0.0137(19) 0.0142(18) 0.0001(14) 0.0069(14) -0.0002(14)
    C28 0.0201(18) 0.0124(18) 0.0134(17) 0.0015(14) 0.0072(14) -0.0008(14)
    C29 0.0188(18) 0.017(2) 0.0186(19) 0.0007(15) 0.0088(15) 0.0000(15)
    C30 0.0232(19) 0.022(2) 0.0138(18) 0.0005(16) 0.0053(15) -0.0004(16)
    C31 0.028(2) 0.023(2) 0.0121(18) 0.0041(17) 0.0110(15) 0.0018(16)
    C32 0.023(2) 0.020(2) 0.024(2) 0.0022(16) 0.0150(16) 0.0030(17)
    C33 0.0196(18) 0.016(2) 0.0197(19) -0.0004(15) 0.0090(15) -0.0006(15)
    C34 0.0236(19) 0.0150(19) 0.0157(18) 0.0010(15) 0.0076(15) -0.0017(15)
    C35 0.0182(18) 0.0158(19) 0.0151(18) -0.0008(15) 0.0052(14) -0.0022(15)
    C36 0.0174(18) 0.0140(19) 0.0189(19) 0.0021(14) 0.0057(15) -0.0006(15)
    C37 0.0193(19) 0.021(2) 0.0197(19) -0.0003(16) 0.0105(15) -0.0043(16)
    C38 0.0230(19) 0.020(2) 0.0104(17) -0.0021(16) 0.0045(14) -0.0009(15)
    C39 0.0188(18) 0.017(2) 0.0176(19) -0.0002(15) 0.0044(15) 0.0014(15)
    C40 0.0159(17) 0.0143(19) 0.0190(18) -0.0020(14) 0.0075(14) -0.0026(15)
    C41 0.0184(18) 0.017(2) 0.0178(18) 0.0002(15) 0.0085(15) -0.0001(15)
    C42 0.0209(19) 0.017(2) 0.0204(19) 0.0002(15) 0.0106(15) 0.0024(16)
    C43 0.0179(18) 0.018(2) 0.0200(19) 0.0025(15) 0.0070(15) -0.0016(16)
    C44 0.0112(16) 0.023(2) 0.0148(18) -0.0029(14) 0.0051(14) -0.0044(15)
    C45 0.0132(17) 0.019(2) 0.0131(17) -0.0025(14) 0.0056(13) -0.0028(15)
    C46 0.0100(16) 0.023(2) 0.0161(18) -0.0015(15) 0.0034(14) -0.0052(16)
    C47 0.0168(18) 0.023(2) 0.0156(18) 0.0024(15) 0.0080(14) -0.0021(16)
    C48 0.0231(19) 0.022(2) 0.0162(18) 0.0056(16) 0.0084(15) -0.0005(16)
    C49 0.0174(18) 0.0138(19) 0.0156(18) 0.0033(14) 0.0036(14) 0.0017(15)
    C50 0.0124(16) 0.019(2) 0.0141(17) 0.0000(14) 0.0028(14) 0.0023(15)
    C51 0.0131(16) 0.019(2) 0.0107(16) 0.0025(14) 0.0041(13) 0.0009(14)
    C52 0.0120(16) 0.020(2) 0.0196(19) 0.0014(15) 0.0045(14) 0.0027(16)
    C53 0.0204(19) 0.024(2) 0.024(2) -0.0021(17) 0.0071(16) 0.0005(17)
    C55 0.0173(18) 0.029(2) 0.021(2) -0.0020(16) 0.0082(16) -0.0010(17)
    C54 0.0220(19) 0.021(2) 0.022(2) -0.0030(16) 0.0081(16) 0.0006(17)
    C56 0.0152(18) 0.024(2) 0.024(2) -0.0010(16) 0.0092(15) -0.0016(17)
    C57 0.0175(18) 0.024(2) 0.024(2) 0.0013(16) 0.0107(16) -0.0026(17)
    C58 0.0130(18) 0.027(2) 0.028(2) 0.0033(16) 0.0069(16) 0.0009(18)
_geom_special_details
;
 All esds (except the esd in the dihedral angle between two l.s. planes)
 are estimated using the full covariance matrix.  The cell esds are taken
 into account individually in the estimation of esds in distances, angles
 and torsion angles; correlations between esds in cell parameters are only
 used when they are defined by crystal symmetry.  An approximate (isotropic)
 treatment of cell esds is used for estimating esds involving l.s. planes.
;
loop_
    _geom_bond_atom_site_label_1
    _geom_bond_atom_site_label_2
    _geom_bond_site_symmetry_2
    _geom_bond_distance
    _geom_bond_publ_flag
    Cu1 O1 . 1.933(3) ?
    Cu1 O3 . 1.943(3) ?
    Cu1 N1 . 2.044(3) ?
    Cu1 N3 . 2.030(3) ?
    Cu2 O8 . 1.945(3) ?
    Cu2 O10 . 1.941(3) ?
    Cu2 N5 . 2.021(3) ?
    Cu2 N7 . 2.034(3) ?
    O1 C1 . 1.281(4) ?
    O2 C1 . 1.240(4) ?
    O3 C8 . 1.282(5) ?
    O4 C8 . 1.249(5) ?
    O5 C20 . 1.237(5) ?
    O6 C26 . 1.235(5) ?
    O7 H71 . 0.917(18) ?
    O7 H72 . 0.81(2) ?
    O8 C27 . 1.278(4) ?
    O9 C27 . 1.249(4) ?
    O10 C34 . 1.285(5) ?
    O11 C34 . 1.245(5) ?
    O12 C46 . 1.235(5) ?
    O13 C52 . 1.241(5) ?
    O14 H141 . 0.93(2) ?
    O14 H142 . 0.930(18) ?
    O15 C58 . 1.237(5) ?
    O16 H161 . 0.601(8) ?
    O16 H162 . 0.618(11) ?
    O17 H171 . 0.633(8) ?
    O17 H172 . 0.73(2) ?
    O18 H181 . 0.812(18) ?
    O18 H182 . 0.64(2) ?
    O19 H191 . 0.745(18) ?
    O19 H192 . 0.742(18) ?
    O20 H201 . 0.770 ?
    O20 H202 . 0.640 ?
    O21 H211 . 0.911(18) ?
    O21 H212 . 0.90(2) ?
    N1 C15 . 1.342(5) ?
    N1 C19 . 1.345(5) ?
    N2 H2A . 0.8600 ?
    N2 H2B . 0.8600 ?
    N3 C21 . 1.348(5) ?
    N3 C25 . 1.342(5) ?
    N4 H4A . 0.8600 ?
    N4 H4B . 0.8600 ?
    N5 C41 . 1.335(5) ?
    N5 C45 . 1.342(5) ?
    N6 C46 . 1.326(5) ?
    N6 H6A . 0.8600 ?
    N6 H6B . 0.8600 ?
    N7 C51 . 1.337(5) ?
    N7 C47 . 1.356(5) ?
    N8 C52 . 1.322(5) ?
    N8 H8A . 0.8600 ?
    N8 H8B . 0.8600 ?
    N10 H10A . 0.8600 ?
    N10 H10B . 0.8600 ?
    F1 C5 . 1.354(4) ?
    F2 C12 . 1.355(4) ?
    F3 C31 . 1.358(4) ?
    F4 C38 . 1.361(4) ?
    C1 C2 . 1.502(5) ?
    C2 C3 . 1.392(5) ?
    C2 C7 . 1.388(5) ?
    C3 C4 . 1.380(5) ?
    C3 H3 . 0.9300 ?
    C4 C5 . 1.371(6) ?
    C4 H4 . 0.9300 ?
    C6 C5 . 1.376(6) ?
    C6 C7 . 1.376(6) ?
    C6 H6 . 0.9300 ?
    C7 H7 . 0.9300 ?
    C8 C9 . 1.493(5) ?
    C9 C10 . 1.392(5) ?
    C9 C14 . 1.388(5) ?
    C10 C11 . 1.380(5) ?
    C10 H10 . 0.9300 ?
    C11 H11 . 0.9300 ?
    C12 C11 . 1.371(6) ?
    C12 C13 . 1.375(6) ?
    C13 C14 . 1.377(5) ?
    C13 H13 . 0.9300 ?
    C14 H14 . 0.9300 ?
    C15 C16 . 1.384(5) ?
    C15 H15 . 0.9300 ?
    C16 H16 . 0.9300 ?
    C17 C16 . 1.380(5) ?
    C17 H17 . 0.9300 ?
    C18 C17 . 1.389(5) ?
    C18 C20 . 1.492(5) ?
    C19 C18 . 1.388(5) ?
    C19 H19 . 0.9300 ?
    C20 N2 . 1.332(5) ?
    C21 H21 . 0.9300 ?
    C22 C21 . 1.371(6) ?
    C22 H22 . 0.9300 ?
    C23 C22 . 1.381(5) ?
    C23 H23 . 0.9300 ?
    C24 C23 . 1.395(5) ?
    C24 C25 . 1.386(5) ?
    C25 H25 . 0.9300 ?
    C26 N4 . 1.326(5) ?
    C26 C24 . 1.501(5) ?
    C27 C28 . 1.499(5) ?
    C28 C33 . 1.389(5) ?
    C29 C30 . 1.387(5) ?
    C29 C28 . 1.393(5) ?
    C29 H29 . 0.9300 ?
    C30 H30 . 0.9300 ?
    C31 C30 . 1.374(6) ?
    C32 C31 . 1.376(6) ?
    C32 C33 . 1.393(5) ?
    C32 H32 . 0.9300 ?
    C33 H33 . 0.9300 ?
    C34 C35 . 1.499(5) ?
    C35 C40 . 1.391(5) ?
    C36 C37 . 1.375(5) ?
    C36 C35 . 1.391(5) ?
    C36 H36 . 0.9300 ?
    C37 H37 . 0.9300 ?
    C38 C37 . 1.371(5) ?
    C38 C39 . 1.382(5) ?
    C39 H39 . 0.9300 ?
    C40 C39 . 1.383(5) ?
    C40 H40 . 0.9300 ?
    C41 C42 . 1.385(6) ?
    C41 H41 . 0.9300 ?
    C42 H42 . 0.9300 ?
    C43 C42 . 1.390(5) ?
    C43 H43 . 0.9300 ?
    C44 C43 . 1.391(5) ?
    C44 C46 . 1.493(5) ?
    C45 C44 . 1.388(6) ?
    C45 H45 . 0.9300 ?
    C47 C48 . 1.368(6) ?
    C47 H47 . 0.9300 ?
    C48 C49 . 1.382(5) ?
    C48 H48 . 0.9300 ?
    C49 H49 . 0.9300 ?
    C50 C51 . 1.384(5) ?
    C50 C49 . 1.386(5) ?
    C50 C52 . 1.501(5) ?
    C51 H51 . 0.9300 ?
    C53 N9 . 1.341(6) ?
    C53 C54 . 1.386(6) ?
    C53 H53 . 0.9300 ?
    C54 H54 . 0.9300 ?
    C55 C54 . 1.385(6) ?
    C55 C56 . 1.384(6) ?
    C55 H55 . 0.9300 ?
    C57 N9 . 1.340(5) ?
    C57 C56 . 1.397(6) ?
    C57 H57 . 0.9300 ?
    C58 N10 . 1.334(5) ?
    C58 C56 . 1.504(6) ?
loop_
    _geom_angle_atom_site_label_1
    _geom_angle_atom_site_label_2
    _geom_angle_atom_site_label_3
    _geom_angle_site_symmetry_1
    _geom_angle_site_symmetry_3
    _geom_angle
    _geom_angle_publ_flag
    O1 Cu1 O3 . . 172.41(12) ?
    O1 Cu1 N1 . . 89.69(12) ?
    O1 Cu1 N3 . . 89.01(12) ?
    O3 Cu1 N1 . . 90.82(12) ?
    O3 Cu1 N3 . . 91.82(12) ?
    N3 Cu1 N1 . . 169.64(12) ?
    O8 Cu2 N5 . . 94.10(12) ?
    O8 Cu2 N7 . . 89.75(12) ?
    O10 Cu2 O8 . . 169.03(11) ?
    O10 Cu2 N5 . . 90.48(12) ?
    O10 Cu2 N7 . . 88.04(12) ?
    N5 Cu2 N7 . . 166.71(12) ?
    C1 O1 Cu1 . . 117.5(2) ?
    C8 O3 Cu1 . . 116.8(2) ?
    H72 O7 H71 . . 110(4) ?
    C27 O8 Cu2 . . 121.3(2) ?
    C34 O10 Cu2 . . 118.1(2) ?
    H142 O14 H141 . . 106(3) ?
    H161 O16 H162 . . 60(9) ?
    H171 O17 H172 . . 67(5) ?
    H181 O18 H182 . . 51(4) ?
    H191 O19 H192 . . 100(4) ?
    H201 O20 H202 . . 76 ?
    H212 O21 H211 . . 106(4) ?
    C15 N1 Cu1 . . 125.8(3) ?
    C15 N1 C19 . . 117.9(3) ?
    C19 N1 Cu1 . . 115.7(2) ?
    C20 N2 H2A . . 120.0 ?
    C20 N2 H2B . . 120.0 ?
    H2A N2 H2B . . 120.0 ?
    C21 N3 Cu1 . . 122.7(3) ?
    C25 N3 Cu1 . . 120.1(3) ?
    C25 N3 C21 . . 117.2(3) ?
    C26 N4 H4A . . 120.0 ?
    C26 N4 H4B . . 120.0 ?
    H4A N4 H4B . . 120.0 ?
    C41 N5 Cu2 . . 124.2(3) ?
    C41 N5 C45 . . 118.2(3) ?
    C45 N5 Cu2 . . 117.3(3) ?
    C46 N6 H6A . . 120.0 ?
    C46 N6 H6B . . 120.0 ?
    H6A N6 H6B . . 120.0 ?
    C47 N7 Cu2 . . 125.1(3) ?
    C51 N7 Cu2 . . 117.9(3) ?
    C51 N7 C47 . . 116.8(3) ?
    C52 N8 H8A . . 120.0 ?
    C52 N8 H8B . . 120.0 ?
    H8A N8 H8B . . 120.0 ?
    C57 N9 C53 . . 117.3(4) ?
    C58 N10 H10A . . 120.0 ?
    C58 N10 H10B . . 120.0 ?
    H10A N10 H10B . . 120.0 ?
    O1 C1 C2 . . 115.0(3) ?
    O2 C1 O1 . . 124.2(3) ?
    O2 C1 C2 . . 120.8(3) ?
    C3 C2 C1 . . 120.4(3) ?
    C7 C2 C1 . . 120.4(3) ?
    C7 C2 C3 . . 119.2(3) ?
    C2 C3 H3 . . 119.9 ?
    C4 C3 C2 . . 120.2(4) ?
    C4 C3 H3 . . 119.9 ?
    C3 C4 H4 . . 120.6 ?
    C5 C4 C3 . . 118.7(4) ?
    C5 C4 H4 . . 120.6 ?
    F1 C5 C4 . . 119.1(3) ?
    F1 C5 C6 . . 118.3(4) ?
    C4 C5 C6 . . 122.7(4) ?
    C5 C6 C7 . . 118.1(4) ?
    C5 C6 H6 . . 121.0 ?
    C7 C6 H6 . . 121.0 ?
    C2 C7 H7 . . 119.5 ?
    C6 C7 C2 . . 121.1(4) ?
    C6 C7 H7 . . 119.5 ?
    O3 C8 C9 . . 115.9(3) ?
    O4 C8 O3 . . 123.2(3) ?
    O4 C8 C9 . . 120.9(3) ?
    C10 C9 C8 . . 121.0(3) ?
    C14 C9 C8 . . 120.1(3) ?
    C14 C9 C10 . . 118.9(3) ?
    C9 C10 H10 . . 119.5 ?
    C11 C10 C9 . . 121.0(4) ?
    C11 C10 H10 . . 119.5 ?
    C10 C11 H11 . . 121.1 ?
    C12 C11 C10 . . 117.8(4) ?
    C12 C11 H11 . . 121.1 ?
    F2 C12 C11 . . 118.6(3) ?
    F2 C12 C13 . . 118.1(4) ?
    C11 C12 C13 . . 123.3(4) ?
    C12 C13 C14 . . 118.0(4) ?
    C12 C13 H13 . . 121.0 ?
    C14 C13 H13 . . 121.0 ?
    C9 C14 H14 . . 119.5 ?
    C13 C14 C9 . . 120.9(4) ?
    C13 C14 H14 . . 119.5 ?
    N1 C15 C16 . . 122.5(3) ?
    N1 C15 H15 . . 118.7 ?
    C16 C15 H15 . . 118.7 ?
    C15 C16 H16 . . 120.3 ?
    C17 C16 C15 . . 119.4(4) ?
    C17 C16 H16 . . 120.3 ?
    C16 C17 C18 . . 118.6(4) ?
    C16 C17 H17 . . 120.7 ?
    C18 C17 H17 . . 120.7 ?
    C17 C18 C20 . . 123.7(4) ?
    C19 C18 C17 . . 118.6(3) ?
    C19 C18 C20 . . 117.7(3) ?
    N1 C19 C18 . . 122.9(3) ?
    N1 C19 H19 . . 118.5 ?
    C18 C19 H19 . . 118.5 ?
    O5 C20 N2 . . 122.8(4) ?
    O5 C20 C18 . . 121.1(4) ?
    N2 C20 C18 . . 116.1(4) ?
    N3 C21 C22 . . 123.5(4) ?
    N3 C21 H21 . . 118.3 ?
    C22 C21 H21 . . 118.3 ?
    C21 C22 C23 . . 119.2(4) ?
    C21 C22 H22 . . 120.4 ?
    C23 C22 H22 . . 120.4 ?
    C22 C23 C24 . . 118.3(4) ?
    C22 C23 H23 . . 120.8 ?
    C24 C23 H23 . . 120.8 ?
    C23 C24 C26 . . 122.1(3) ?
    C25 C24 C23 . . 118.8(3) ?
    C25 C24 C26 . . 119.1(3) ?
    N3 C25 C24 . . 123.0(3) ?
    N3 C25 H25 . . 118.5 ?
    C24 C25 H25 . . 118.5 ?
    O6 C26 N4 . . 123.1(4) ?
    O6 C26 C24 . . 120.7(4) ?
    N4 C26 C24 . . 116.2(3) ?
    O8 C27 C28 . . 115.6(3) ?
    O9 C27 O8 . . 123.9(3) ?
    O9 C27 C28 . . 120.6(3) ?
    C29 C28 C27 . . 119.7(3) ?
    C33 C28 C27 . . 121.1(3) ?
    C33 C28 C29 . . 119.2(3) ?
    C28 C29 H29 . . 119.6 ?
    C30 C29 C28 . . 120.7(4) ?
    C30 C29 H29 . . 119.6 ?
    C29 C30 H30 . . 121.0 ?
    C31 C30 C29 . . 117.9(4) ?
    C31 C30 H30 . . 121.0 ?
    F3 C31 C30 . . 117.8(4) ?
    F3 C31 C32 . . 118.4(3) ?
    C30 C31 C32 . . 123.8(4) ?
    C31 C32 C33 . . 117.2(4) ?
    C31 C32 H32 . . 121.4 ?
    C33 C32 H32 . . 121.4 ?
    C28 C33 C32 . . 121.2(4) ?
    C28 C33 H33 . . 119.4 ?
    C32 C33 H33 . . 119.4 ?
    O10 C34 C35 . . 115.3(3) ?
    O11 C34 O10 . . 124.1(4) ?
    O11 C34 C35 . . 120.6(3) ?
    C36 C35 C34 . . 121.2(3) ?
    C36 C35 C40 . . 119.2(4) ?
    C40 C35 C34 . . 119.6(3) ?
    C35 C36 H36 . . 119.6 ?
    C37 C36 C35 . . 120.7(4) ?
    C37 C36 H36 . . 119.6 ?
    C36 C37 H37 . . 120.8 ?
    C38 C37 C36 . . 118.5(4) ?
    C38 C37 H37 . . 120.8 ?
    F4 C38 C37 . . 119.1(3) ?
    F4 C38 C39 . . 117.9(3) ?
    C37 C38 C39 . . 123.0(4) ?
    C38 C39 C40 . . 117.6(4) ?
    C38 C39 H39 . . 121.2 ?
    C40 C39 H39 . . 121.2 ?
    C35 C40 H40 . . 119.5 ?
    C39 C40 C35 . . 120.9(4) ?
    C39 C40 H40 . . 119.5 ?
    N5 C41 C42 . . 122.7(4) ?
    N5 C41 H41 . . 118.6 ?
    C42 C41 H41 . . 118.6 ?
    C41 C42 C43 . . 119.0(4) ?
    C41 C42 H42 . . 120.5 ?
    C43 C42 H42 . . 120.5 ?
    C42 C43 C44 . . 118.6(4) ?
    C42 C43 H43 . . 120.7 ?
    C44 C43 H43 . . 120.7 ?
    C43 C44 C46 . . 124.6(4) ?
    C45 C44 C43 . . 118.5(3) ?
    C45 C44 C46 . . 116.8(3) ?
    N5 C45 C44 . . 122.9(4) ?
    N5 C45 H45 . . 118.5 ?
    C44 C45 H45 . . 118.5 ?
    O12 C46 N6 . . 122.6(4) ?
    O12 C46 C44 . . 119.6(4) ?
    N6 C46 C44 . . 117.7(4) ?
    N7 C47 C48 . . 123.2(4) ?
    N7 C47 H47 . . 118.4 ?
    C48 C47 H47 . . 118.4 ?
    C47 C48 C49 . . 119.4(4) ?
    C47 C48 H48 . . 120.3 ?
    C49 C48 H48 . . 120.3 ?
    C48 C49 C50 . . 118.4(4) ?
    C48 C49 H49 . . 120.8 ?
    C50 C49 H49 . . 120.8 ?
    C51 C50 C49 . . 118.7(3) ?
    C51 C50 C52 . . 117.4(3) ?
    C49 C50 C52 . . 123.9(4) ?
    N7 C51 C50 . . 123.6(4) ?
    N7 C51 H51 . . 118.2 ?
    C50 C51 H51 . . 118.2 ?
    O13 C52 N8 . . 122.7(4) ?
    O13 C52 C50 . . 119.9(4) ?
    N8 C52 C50 . . 117.4(3) ?
    N9 C53 C54 . . 122.7(4) ?
    N9 C53 H53 . . 118.7 ?
    C54 C53 H53 . . 118.7 ?
    C53 C54 H54 . . 120.3 ?
    C55 C54 C53 . . 119.3(4) ?
    C55 C54 H54 . . 120.3 ?
    C54 C55 H55 . . 120.5 ?
    C56 C55 C54 . . 119.1(4) ?
    C56 C55 H55 . . 120.5 ?
    C55 C56 C57 . . 117.5(4) ?
    C55 C56 C58 . . 125.0(4) ?
    C57 C56 C58 . . 117.5(4) ?
    N9 C57 C56 . . 124.1(4) ?
    N9 C57 H57 . . 118.0 ?
    C56 C57 H57 . . 118.0 ?
    O15 C58 N10 . . 122.1(4) ?
    O15 C58 C56 . . 120.0(4) ?
    N10 C58 C56 . . 117.9(4) ?
loop_
    _geom_torsion_atom_site_label_1
    _geom_torsion_atom_site_label_2
    _geom_torsion_atom_site_label_3
    _geom_torsion_atom_site_label_4
    _geom_torsion_site_symmetry_1
    _geom_torsion_site_symmetry_2
    _geom_torsion_site_symmetry_3
    _geom_torsion_site_symmetry_4
    _geom_torsion
    _geom_torsion_publ_flag
    N1 Cu1 O1 C1 . . . . 86.0(3) ?
    N3 Cu1 O1 C1 . . . . -104.3(3) ?
    N1 Cu1 O3 C8 . . . . -90.4(3) ?
    N3 Cu1 O3 C8 . . . . 99.6(3) ?
    O1 Cu1 N1 C15 . . . . -150.7(3) ?
    O1 Cu1 N1 C19 . . . . 38.8(3) ?
    O3 Cu1 N1 C15 . . . . 21.8(3) ?
    O3 Cu1 N1 C19 . . . . -148.8(3) ?
    N3 Cu1 N1 C15 . . . . 126.5(6) ?
    N3 Cu1 N1 C19 . . . . -44.0(8) ?
    O1 Cu1 N3 C21 . . . . 151.1(3) ?
    O1 Cu1 N3 C25 . . . . -30.9(3) ?
    O3 Cu1 N3 C21 . . . . -21.3(3) ?
    O3 Cu1 N3 C25 . . . . 156.7(3) ?
    N1 Cu1 N3 C21 . . . . -126.0(6) ?
    N1 Cu1 N3 C25 . . . . 52.0(8) ?
    O10 Cu2 O8 C27 . . . . -22.5(8) ?
    N5 Cu2 O8 C27 . . . . 91.9(3) ?
    N7 Cu2 O8 C27 . . . . -100.8(3) ?
    O8 Cu2 O10 C34 . . . . 12.8(8) ?
    N5 Cu2 O10 C34 . . . . -102.0(3) ?
    N7 Cu2 O10 C34 . . . . 91.2(3) ?
    O8 Cu2 N5 C41 . . . . -17.6(3) ?
    O8 Cu2 N5 C45 . . . . 156.3(3) ?
    O10 Cu2 N5 C41 . . . . 152.4(3) ?
    O10 Cu2 N5 C45 . . . . -33.7(3) ?
    N7 Cu2 N5 C41 . . . . -124.1(5) ?
    N7 Cu2 N5 C45 . . . . 49.7(7) ?
    O8 Cu2 N7 C47 . . . . 17.3(3) ?
    O8 Cu2 N7 C51 . . . . -157.9(3) ?
    O10 Cu2 N7 C47 . . . . -152.0(3) ?
    O10 Cu2 N7 C51 . . . . 32.8(3) ?
    N5 Cu2 N7 C47 . . . . 124.3(5) ?
    N5 Cu2 N7 C51 . . . . -50.9(7) ?
    Cu1 O1 C1 O2 . . . . 5.2(5) ?
    Cu1 O1 C1 C2 . . . . -174.5(2) ?
    Cu1 O3 C8 O4 . . . . -6.3(5) ?
    Cu1 O3 C8 C9 . . . . 172.4(2) ?
    Cu2 O8 C27 O9 . . . . -9.5(5) ?
    Cu2 O8 C27 C28 . . . . 168.8(2) ?
    Cu2 O10 C34 O11 . . . . 15.2(5) ?
    Cu2 O10 C34 C35 . . . . -163.1(3) ?
    Cu1 N1 C15 C16 . . . . -172.5(3) ?
    C19 N1 C15 C16 . . . . -2.2(5) ?
    Cu1 N1 C19 C18 . . . . 171.8(3) ?
    C15 N1 C19 C18 . . . . 0.5(5) ?
    Cu1 N3 C21 C22 . . . . 178.9(3) ?
    C25 N3 C21 C22 . . . . 0.8(6) ?
    Cu1 N3 C25 C24 . . . . -179.6(3) ?
    C21 N3 C25 C24 . . . . -1.4(5) ?
    C45 N5 C41 C42 . . . . 2.0(6) ?
    Cu2 N5 C41 C42 . . . . 175.8(3) ?
    Cu2 N5 C45 C44 . . . . -174.8(3) ?
    C41 N5 C45 C44 . . . . -0.6(5) ?
    Cu2 N7 C47 C48 . . . . -176.2(3) ?
    C51 N7 C47 C48 . . . . -1.0(5) ?
    Cu2 N7 C51 C50 . . . . 175.3(3) ?
    C47 N7 C51 C50 . . . . -0.3(5) ?
    O1 C1 C2 C3 . . . . -11.7(5) ?
    O1 C1 C2 C7 . . . . 169.0(4) ?
    O2 C1 C2 C3 . . . . 168.6(4) ?
    O2 C1 C2 C7 . . . . -10.7(6) ?
    C1 C2 C3 C4 . . . . -179.6(4) ?
    C7 C2 C3 C4 . . . . -0.3(6) ?
    C1 C2 C7 C6 . . . . -179.8(4) ?
    C3 C2 C7 C6 . . . . 0.9(6) ?
    C2 C3 C4 C5 . . . . 0.3(7) ?
    C3 C4 C5 F1 . . . . 179.8(4) ?
    C3 C4 C5 C6 . . . . -0.9(7) ?
    C7 C6 C5 F1 . . . . -179.3(4) ?
    C7 C6 C5 C4 . . . . 1.5(7) ?
    C5 C6 C7 C2 . . . . -1.4(7) ?
    O3 C8 C9 C10 . . . . 166.5(4) ?
    O3 C8 C9 C14 . . . . -14.3(5) ?
    O4 C8 C9 C10 . . . . -14.8(6) ?
    O4 C8 C9 C14 . . . . 164.4(4) ?
    C8 C9 C10 C11 . . . . 178.5(4) ?
    C14 C9 C10 C11 . . . . -0.7(6) ?
    C8 C9 C14 C13 . . . . -177.9(4) ?
    C10 C9 C14 C13 . . . . 1.3(6) ?
    F2 C12 C13 C14 . . . . -179.8(4) ?
    C9 C10 C11 C12 . . . . -0.1(6) ?
    F2 C12 C11 C10 . . . . -179.6(4) ?
    C13 C12 C11 C10 . . . . 0.3(7) ?
    C11 C12 C13 C14 . . . . 0.3(7) ?
    C12 C13 C14 C9 . . . . -1.1(6) ?
    N1 C15 C16 C17 . . . . 2.0(6) ?
    C18 C17 C16 C15 . . . . -0.1(6) ?
    C19 C18 C17 C16 . . . . -1.5(5) ?
    C20 C18 C17 C16 . . . . 176.8(3) ?
    C17 C18 C20 O5 . . . . -155.7(4) ?
    C17 C18 C20 N2 . . . . 23.1(5) ?
    C19 C18 C20 O5 . . . . 22.5(5) ?
    C19 C18 C20 N2 . . . . -158.6(4) ?
    N1 C19 C18 C17 . . . . 1.3(5) ?
    N1 C19 C18 C20 . . . . -177.1(3) ?
    C23 C22 C21 N3 . . . . 0.4(6) ?
    C24 C23 C22 C21 . . . . -1.0(6) ?
    C25 C24 C23 C22 . . . . 0.4(6) ?
    C26 C24 C23 C22 . . . . -178.1(4) ?
    C23 C24 C25 N3 . . . . 0.9(6) ?
    C26 C24 C25 N3 . . . . 179.4(3) ?
    O6 C26 C24 C23 . . . . 153.3(4) ?
    O6 C26 C24 C25 . . . . -25.2(5) ?
    N4 C26 C24 C23 . . . . -26.7(5) ?
    N4 C26 C24 C25 . . . . 154.8(4) ?
    O8 C27 C28 C29 . . . . -10.3(5) ?
    O8 C27 C28 C33 . . . . 168.5(4) ?
    O9 C27 C28 C29 . . . . 168.0(4) ?
    O9 C27 C28 C33 . . . . -13.2(6) ?
    C30 C29 C28 C27 . . . . 177.8(4) ?
    C30 C29 C28 C33 . . . . -1.0(6) ?
    C28 C29 C30 C31 . . . . -0.3(6) ?
    C27 C28 C33 C32 . . . . -177.4(4) ?
    C29 C28 C33 C32 . . . . 1.3(6) ?
    F3 C31 C30 C29 . . . . -179.2(4) ?
    C32 C31 C30 C29 . . . . 1.5(6) ?
    C33 C32 C31 F3 . . . . 179.5(4) ?
    C33 C32 C31 C30 . . . . -1.2(6) ?
    C31 C32 C33 C28 . . . . -0.3(6) ?
    O10 C34 C35 C36 . . . . -16.3(6) ?
    O10 C34 C35 C40 . . . . 161.8(4) ?
    O11 C34 C35 C36 . . . . 165.3(4) ?
    O11 C34 C35 C40 . . . . -16.6(6) ?
    C34 C35 C40 C39 . . . . -178.7(4) ?
    C36 C35 C40 C39 . . . . -0.6(6) ?
    C37 C36 C35 C34 . . . . -179.8(4) ?
    C37 C36 C35 C40 . . . . 2.0(6) ?
    C35 C36 C37 C38 . . . . -2.4(6) ?
    F4 C38 C37 C36 . . . . -178.6(4) ?
    C39 C38 C37 C36 . . . . 1.4(6) ?
    F4 C38 C39 C40 . . . . -180.0(3) ?
    C37 C38 C39 C40 . . . . 0.0(6) ?
    C35 C40 C39 C38 . . . . -0.4(6) ?
    N5 C41 C42 C43 . . . . -1.7(6) ?
    C44 C43 C42 C41 . . . . 0.0(6) ?
    C45 C44 C43 C42 . . . . 1.4(5) ?
    C46 C44 C43 C42 . . . . -174.2(3) ?
    C43 C44 C46 O12 . . . . 155.7(4) ?
    C43 C44 C46 N6 . . . . -21.1(6) ?
    C45 C44 C46 O12 . . . . -19.9(5) ?
    C45 C44 C46 N6 . . . . 163.3(4) ?
    N5 C45 C44 C43 . . . . -1.1(6) ?
    N5 C45 C44 C46 . . . . 174.8(3) ?
    N7 C47 C48 C49 . . . . 1.2(6) ?
    C47 C48 C49 C50 . . . . -0.2(6) ?
    C51 C50 C49 C48 . . . . -0.9(5) ?
    C52 C50 C49 C48 . . . . 177.1(3) ?
    C49 C50 C51 N7 . . . . 1.3(6) ?
    C52 C50 C51 N7 . . . . -176.9(3) ?
    C49 C50 C52 O13 . . . . -154.6(4) ?
    C49 C50 C52 N8 . . . . 25.3(5) ?
    C51 C50 C52 O13 . . . . 23.5(5) ?
    C51 C50 C52 N8 . . . . -156.6(4) ?
    C56 C57 N9 C53 . . . . 0.1(6) ?
    C54 C53 N9 C57 . . . . 0.4(6) ?
    C56 C55 C54 C53 . . . . 1.4(6) ?
    N9 C53 C54 C55 . . . . -1.1(6) ?
    C54 C55 C56 C57 . . . . -0.9(6) ?
    C54 C55 C56 C58 . . . . 178.5(4) ?
    N9 C57 C56 C55 . . . . 0.1(6) ?
    N9 C57 C56 C58 . . . . -179.3(4) ?
    O15 C58 C56 C55 . . . . 177.4(4) ?
    N10 C58 C56 C55 . . . . -1.4(6) ?
    O15 C58 C56 C57 . . . . -3.3(6) ?
    N10 C58 C56 C57 . . . . 177.9(4) ?
loop_
    _geom_hbond_atom_site_label_D
    _geom_hbond_atom_site_label_H
    _geom_hbond_atom_site_label_A
    _geom_hbond_site_symmetry_A
    _geom_hbond_distance_DH
    _geom_hbond_distance_HA
    _geom_hbond_distance_DA
    _geom_hbond_angle_DHA
    _geom_hbond_publ_flag
    N2 H2A O18 . 0.86 2.10 2.929(6) 163 yes
    N2 H2B O4 2_545 0.86 2.13 2.914(5) 150 yes
    N4 H4A O18 1_565 0.86 2.27 3.090(6) 160 yes
    N4 H4B O4 2_555 0.86 2.12 2.909(5) 152 yes
    N6 H6A O21 3_566 0.86 2.00 2.849(5) 169 yes
    N6 H6B O9 2_656 0.86 2.18 2.925(4) 145 yes
    N8 H8A O16 . 0.86 2.44 3.285(5) 167 yes
    N8 H8B O9 2_646 0.86 2.07 2.890(4) 160 yes
    N10 H10A O7 . 0.86 2.20 3.031(5) 163 yes
    N10 H10B O12 4_565 0.86 2.10 2.897(5) 155 yes
    O7 H71 O13 4_565 0.92(3) 1.85(3) 2.762(4) 174(3) yes
    O7 H72 O14 4_565 0.81(5) 2.02(5) 2.824(4) 174(3) yes
    O14 H141 N9 . 0.93(4) 1.93(4) 2.812(4) 158(4) yes
    O14 H142 O5 4_566 0.93(3) 1.85(3) 2.782(4) 177(5) yes
    O16 H161 O19 . 0.60(4) 2.26(3) 2.845(6) 164(8) yes
    O17 H172 O6 3_666 0.73(5) 2.21(5) 2.887(5) 156(5) yes
    O18 H182 O17 3_656 0.63(6) 2.30(6) 2.839(6) 145(7) yes
    O19 H191 O13 . 0.74(5) 2.06(5) 2.800(6) 172(5) yes
    O20 H201 O18 4_566 0.77 2.0700 2.611(6) 128.00 yes
    O20 H202 O15 . 0.64 2.1400 2.710(5) 149.00 yes
    O21 H211 O2 . 0.91(3) 1.91(3) 2.807(4) 169(4) yes
    O21 H212 O16 3_556 0.89(4) 1.88(5) 2.759(5) 168(5) yes
    C4 H4 Cg9 4_554 0.93 2.81 3.555(4) 138 no
    C29 H29 Cg9 4_554 0.93 2.55 3.361(5) 146 no
data_global
_journal_date_recd_electronic     2011-11-11
_journal_date_accepted     2011-12-09
_journal_name_full     'Acta Crystallographica, Section E'
_journal_year     2012
_journal_volume     68
_journal_issue      1
_journal_page_first     m52
_journal_page_last     m53
_journal_paper_category     QM
_journal_paper_doi     10.1107/S1600536811053116
_journal_coeditor_code     CV5200
_publ_contact_author
;
Dr. Tuncer H\"okelek
Hacettepe University
Department of Physics
06800 Beytepe
Ankara
Turkey
;
_publ_contact_author_email     merzifon@hacettepe.edu.tr
_publ_contact_author_fax     '90(312)2352550'
_publ_contact_author_phone     '90(312)2977242'
_publ_section_title
;
Aquabis(4-fluorobenzoato-\k<i>O</i>)bis(nicotinamide-\k<i>N</i>^1^)copper(II)
nicotinamide hemisolvate trihydrate
;
loop_
    _publ_author_name
    _publ_author_address
    'Necefo\(glu, Hacali'
;
Kafkas University
Department of Chemistry
36100 Kars
Turkey
;
    '\"Ozbek, F\"ureya Elif'
;
Kafkas University
Department of Chemistry
36100 Kars
Turkey
;
    '\"Ozt\"urk, Vijdan'
;
Kafkas University
Department of Chemistry
36100 Kars
Turkey
;
    'Ad\?ig\"uzel, Vedat'
;
Kafkas University
Department of Chemistry
36100 Kars
Turkey
;
    'H\"okelek, Tuncer'
;
Hacettepe University
Department of Physics
06800 Beytepe
Ankara
Turkey
;
