# Supplementary material for: Aqua­bis­(4-fluoro­benzoato-κO)bis­(nicotinamide-κN 1)copper(II) nicotinamide hemisolvate trihydrate
Source: Acta Crystallogr Sect E Struct Rep Online. 2011 Dec 17;68(Pt 1):m52–3. doi: 10.1107/S1600536811053116 (PMC3254320; doi:10.1107/S1600536811053116)
Supplement: Supplementary file 2 [file e-68-00m52-Isup2.hkl]

#
# h,k,l, Fc-squared, Fo-squared, sigma(Fo-squared) and status flag
#
data_I
_shelx_title ' w_3y in P 1 21/c 1'
_shelx_refln_list_code          4
_shelx_F_calc_maximum      943.14
_exptl_crystal_F_000      2968.00
_reflns_d_resolution_high  0.7461
 
loop_
 _symmetry_equiv_pos_as_xyz
 'x, y, z'
 '-x, y+1/2, -z+1/2'
 '-x, -y, -z'
 'x, -y-1/2, z-1/2'
 
_cell_length_a    18.4108
_cell_length_b    14.8908
_cell_length_c    22.8569
_cell_angle_alpha  90.000
_cell_angle_beta  105.247
_cell_angle_gamma  90.000
 
_shelx_F_squared_multiplier     1.000
 
loop_
 _refln_index_h
 _refln_index_k
 _refln_index_l
 _refln_F_squared_calc
 _refln_F_squared_meas
 _refln_F_squared_sigma
 _refln_observed_status
   1   0   0       30.26       -5.97      5.97 o
   2   0   0   128136.67   137865.42   2305.04 o
   3   0   0     1980.46     1992.69     61.32 o
   4   0   0    66183.58    63114.13    642.85 o
   5   0   0      678.14      536.40     45.93 o
   6   0   0   339288.84   374533.81   3716.12 o
   7   0   0     1001.56      861.64     37.01 o
   8   0   0    16997.53    17930.41    258.27 o
   9   0   0     4222.29     4268.26    112.87 o
  10   0   0      151.42      156.02     47.83 o
  11   0   0      331.69      209.02     45.57 o
  12   0   0    55674.02    54204.64    763.50 o
  13   0   0      479.45      886.67     82.40 o
  14   0   0    40367.71    39924.04    536.76 o
  15   0   0    16088.08    16386.95    381.05 o
  16   0   0    20863.81    20309.15    364.90 o
  17   0   0    10659.67    10527.52    282.24 o
  18   0   0     2160.33     2564.37    137.39 o
  19   0   0      594.51      811.10     93.70 o
  20   0   0    10433.43    10528.57    370.80 o
  21   0   0      761.25      924.33    164.06 o
  22   0   0      271.30      315.13    155.69 o
  23   0   0     2733.86     3204.54    298.90 o
   2   1   0      386.93      228.61      9.27 o
   3   1   0    13650.77    13455.30    108.27 o
   4   1   0       91.66      130.66     19.81 o
   5   1   0    92246.02    86775.86    598.04 o
   6   1   0     2142.19     2085.91     40.90 o
   7   1   0    39218.24    37449.92    273.90 o
   8   1   0      601.58      443.65     21.97 o
   9   1   0     5824.62     5658.97     66.42 o
  10   1   0      337.17      247.33     24.43 o
  11   1   0    20899.07    21262.12    190.36 o
  12   1   0     7443.41     6730.36     98.01 o
  13   1   0       62.99      167.78     34.05 o
  14   1   0      543.06      522.05     49.50 o
  15   1   0     3437.55     3535.17    102.06 o
  16   1   0      288.84      518.32     58.36 o
  17   1   0     7790.09     7914.30    173.41 o
  18   1   0       58.99       78.03     60.69 o
  19   1   0       67.19       45.96     61.46 o
  20   1   0      247.57      229.09     73.67 o
  21   1   0       38.84      -38.22     76.07 o
  22   1   0       23.90      -58.54     97.86 o
  23   1   0     3097.44     3072.36    206.79 o
   0   2   0     1970.54     2290.05     90.92 o
   1   2   0     4294.21     4660.86     54.54 o
   2   2   0     1393.74     1131.34     29.22 o
   3   2   0    13381.76    13744.70    106.43 o
   4   2   0     2347.60     2345.46     47.66 o
   5   2   0       12.03       39.32     12.51 o
   6   2   0     3635.01     3525.63     50.93 o
   7   2   0    27991.88    28674.29    230.44 o
   8   2   0     2600.44     3950.40    193.85 o
   9   2   0     7461.19     6918.45     86.13 o
  10   2   0     4848.48     4495.55     66.86 o
  11   2   0      171.76      111.88     25.12 o
  12   2   0     1797.70     1514.80     51.38 o
  13   2   0     2668.13     2872.81     81.49 o
  14   2   0     1140.85     1426.04     72.11 o
  15   2   0     1301.00     1706.43     93.06 o
  16   2   0     2952.04     2949.10    124.99 o
  17   2   0     1006.44     1081.89     73.69 o
  18   2   0        1.36      -46.72     46.72 o
  19   2   0      161.58      138.26     64.44 o
  20   2   0       80.13       26.42     71.12 o
  21   2   0      210.83      264.43     79.72 o
  22   2   0     1511.03     1546.73    128.30 o
  23   2   0      637.55      780.48    122.08 o
   1   3   0     8417.25     6878.36     70.29 o
   2   3   0    10909.69    10793.93    108.15 o
   3   3   0     1118.30     1263.64     32.45 o
   4   3   0     3663.59     2392.87     37.49 o
   5   3   0       10.99      -11.26     13.39 o
   6   3   0     2315.66     2170.11     37.22 o
   7   3   0     1587.39     1774.27     35.50 o
   8   3   0     1554.64     1636.43     38.09 o
   9   3   0     7605.11     6668.69     76.45 o
  10   3   0    14600.68    14347.51    147.81 o
  11   3   0     2089.58     2414.23     58.12 o
  12   3   0      411.83      604.02     37.84 o
  13   3   0      530.15      638.93     43.88 o
  14   3   0     7618.78     7824.04    150.38 o
  15   3   0      817.12      980.37     64.90 o
  16   3   0     4109.72     4060.91    114.99 o
  17   3   0      645.84      720.07     67.11 o
  18   3   0     2781.99     2850.89    111.57 o
  19   3   0      130.37       55.37     57.27 o
  20   3   0      499.97      153.77    207.92 o
  21   3   0       99.20      -63.63    133.47 o
  22   3   0     1273.28     1440.04    217.40 o
  23   3   0       14.75      -60.92    118.23 o
   0   4   0   468462.81   515427.66   6445.38 o
   1   4   0    36354.62    37493.77    592.84 o
   2   4   0   231109.67   237379.36   2039.25 o
   3   4   0     1548.50     2994.80    127.47 o
   4   4   0    29236.30    29487.62    264.16 o
   5   4   0      234.90      294.92     34.84 o
   6   4   0     9615.57     8400.41     86.24 o
   7   4   0    19306.45    17999.79    158.63 o
   8   4   0     8667.96     9893.43    107.25 o
   9   4   0      286.62      377.78     25.20 o
  10   4   0     1745.88     1824.56     44.77 o
  11   4   0       48.81      107.01     24.47 o
  12   4   0     3880.80     3700.18     89.68 o
  13   4   0     1395.62     1533.72     62.07 o
  14   4   0    24534.16    25078.31    298.06 o
  15   4   0        1.69       77.29     45.29 o
  16   4   0        0.99       53.12     47.72 o
  17   4   0     5070.08     5295.56    136.16 o
  18   4   0       13.58      133.63     65.19 o
  19   4   0     1499.24     1666.06    111.74 o
  20   4   0     1553.01     1867.11    122.07 o
  21   4   0      104.66       -6.71    128.23 o
  22   4   0      282.38      141.23    140.43 o
  23   4   0      770.84      691.34    155.13 o
   1   5   0     4148.80     4200.13     63.86 o
   2   5   0     1818.95     1635.09     46.18 o
   3   5   0      101.65       77.42     19.85 o
   4   5   0     1346.33     1078.54     36.46 o
   5   5   0     3167.25     3449.76     58.56 o
   6   5   0     5800.84     5967.22     74.10 o
   7   5   0      424.74      329.15     26.62 o
   8   5   0      142.77      236.54     22.81 o
   9   5   0      602.25      564.56     30.37 o
  10   5   0     1648.60     1508.29     43.44 o
  11   5   0      277.96      407.36     32.17 o
  12   5   0      808.02     1047.97     48.53 o
  13   5   0      577.59      747.84     49.25 o
  14   5   0      512.23      624.75     57.31 o
  15   5   0      264.07      274.75     53.77 o
  16   5   0       16.55        8.28     51.51 o
  17   5   0      249.08      398.47     65.55 o
  18   5   0       45.84      158.16     65.52 o
  19   5   0      100.15       20.35     80.46 o
  20   5   0      106.06       35.95     98.77 o
  21   5   0       16.80      -69.24     89.00 o
  22   5   0        3.53       65.25     99.83 o
  23   5   0       15.71     -137.51    268.54 o
   0   6   0      153.83       86.43     27.49 o
   1   6   0    78258.49    82033.15    757.65 o
   2   6   0      316.60      191.95     42.88 o
   3   6   0    13705.31    14965.14    169.54 o
   4   6   0      195.91      119.61     27.63 o
   5   6   0    53202.52    50056.48    443.60 o
   6   6   0      187.38      442.75     29.62 o
   7   6   0    34065.79    34498.91    280.77 o
   8   6   0      683.86      578.06     29.60 o
   9   6   0    14642.77    13483.94    140.31 o
  10   6   0      842.17      937.68     41.44 o
  11   6   0      429.95      565.50     35.45 o
  12   6   0       13.04       -0.31     30.28 o
  13   6   0     3673.59     3564.71     89.08 o
  14   6   0     1168.43      724.41     62.44 o
  15   6   0     6652.22     6917.85    151.10 o
  16   6   0     1418.69     1519.44     87.81 o
  17   6   0     5246.88     5347.70    160.33 o
  18   6   0     2189.60     2099.98    132.23 o
  19   6   0       23.83       55.34     80.18 o
  20   6   0       67.61       78.54    102.08 o
  21   6   0      456.83      555.95    115.30 o
  22   6   0     1368.76     1304.97    130.46 o
   1   7   0        0.12       56.14     22.37 o
   2   7   0    81668.94    82167.45    758.33 o
   3   7   0       83.94      158.15     28.36 o
   4   7   0    23819.56    23896.28    237.47 o
   5   7   0     1269.34     1279.14     47.90 o
   6   7   0        9.67      444.19     38.70 o
   7   7   0     1096.36     1138.96     43.37 o
   8   7   0    32701.30    31603.35    274.42 o
   9   7   0     1068.86     1165.84     43.97 o
  10   7   0    22299.54    22151.38    224.92 o
  11   7   0      312.34      386.97     38.29 o
  12   7   0      452.32      625.37     54.37 o
  13   7   0      426.07      431.08     46.19 o
  14   7   0     5308.23     5032.07    124.59 o
  15   7   0     1261.28     1327.62     90.35 o
  16   7   0    14360.80    14555.18    274.10 o
  17   7   0      298.56      411.59     76.78 o
  18   7   0     2292.64     2173.15    138.79 o
  19   7   0       12.15      -70.65     70.65 o
  20   7   0     2514.66     2701.04    153.62 o
  21   7   0       12.62       -8.32     89.50 o
  22   7   0     3403.49     3234.71    304.58 o
   0   8   0      138.40      685.86     48.53 o
   1   8   0    70616.88    69901.35    581.74 o
   2   8   0     1801.27     2307.14     59.37 o
   3   8   0     4681.91     4653.91     87.62 o
   4   8   0     2595.47     3188.74     73.14 o
   5   8   0      970.66     1333.92     48.87 o
   6   8   0     1887.94     2261.94     65.86 o
   7   8   0    23354.46    21954.82    230.08 o
   8   8   0     2624.80     3077.39     72.65 o
   9   8   0      858.29      981.84     46.00 o
  10   8   0      665.82      570.18     44.40 o
  11   8   0      440.43      581.73     42.73 o
  12   8   0      222.54      316.45     52.33 o
  13   8   0    17294.52    16995.83    223.89 o
  14   8   0     1360.28     1501.73     80.72 o
  15   8   0     2868.62     2768.38    113.73 o
  16   8   0       38.39      -20.02     57.54 o
  17   8   0      769.10      740.25     80.22 o
  18   8   0        6.40       53.32     74.64 o
  19   8   0     1048.44     1148.40    121.27 o
  20   8   0      117.71      231.36     89.64 o
  21   8   0      844.87      829.82    116.93 o
   1   9   0      633.36      470.90     30.57 o
   2   9   0       37.02       61.69     23.60 o
   3   9   0     2206.88     2010.11     70.89 o
   4   9   0      234.48      397.30     38.76 o
   5   9   0     8822.29     8708.58    127.77 o
   6   9   0      627.30      793.90     46.38 o
   7   9   0     1405.01     1266.37     56.82 o
   8   9   0      761.22      986.74     53.17 o
   9   9   0    11678.02    11215.41    148.41 o
  10   9   0       34.16      147.54     36.20 o
  11   9   0      277.00      331.65     51.30 o
  12   9   0     1941.20     2287.88     91.68 o
  13   9   0     1927.84     2235.00     97.90 o
  14   9   0        4.13       73.48     50.21 o
  15   9   0     5532.56     6032.18    178.47 o
  16   9   0      193.65      232.09     64.38 o
  17   9   0      296.59      363.67     94.95 o
  18   9   0      127.79      166.37     78.64 o
  19   9   0      831.61      809.69    123.96 o
  20   9   0       34.98      118.52    120.16 o
  21   9   0      336.65      301.24    133.06 o
   0  10   0    30767.60    31883.98    639.13 o
   1  10   0     2605.92     3109.92    108.15 o
   2  10   0    18053.44    17091.82    191.89 o
   3  10   0        5.56      214.30     42.42 o
   4  10   0     1120.64     1319.47     59.97 o
   5  10   0      462.98      412.71     54.11 o
   6  10   0     7565.90     7388.16    140.97 o
   7  10   0      755.71     1275.12     87.30 o
   8  10   0    17820.54    16513.94    289.59 o
   9  10   0     1715.30     1700.69    123.49 o
  10  10   0      182.88      320.97     41.69 o
  11  10   0       79.35      144.97     54.80 o
  12  10   0     7852.48     8190.61    165.16 o
  13  10   0       84.08      173.83     62.46 o
  14  10   0     1015.07      894.66     86.56 o
  15  10   0        1.98       63.18     63.64 o
  16  10   0     2153.64     2258.92    119.30 o
  17  10   0      447.61      492.99     97.49 o
  18  10   0       24.72       74.63     90.41 o
  19  10   0      158.39       59.35     99.92 o
  20  10   0     1221.47     1789.45    180.73 o
   1  11   0       85.62      258.15     36.64 o
   2  11   0     1424.00     1459.63     56.99 o
   3  11   0     2903.22     2857.30     89.18 o
   4  11   0     1583.86     1491.76     75.25 o
   5  11   0      122.42      111.09     49.24 o
   6  11   0       83.24      222.04     54.73 o
   7  11   0      125.49       49.43     61.74 o
   8  11   0     2829.83     3165.60    126.42 o
   9  11   0     1927.68     2106.32    107.84 o
  10  11   0      884.37     1096.88     87.05 o
  11  11   0      627.35      810.14     92.73 o
  12  11   0     2043.86     2270.49    115.55 o
  13  11   0       57.61       -0.72     48.81 o
  14  11   0      324.13      391.62     81.06 o
  15  11   0     1237.35     1176.32    108.93 o
  16  11   0     1104.97      985.39    133.78 o
  17  11   0     2234.23     2417.43    161.72 o
  18  11   0       81.83      -30.83    123.82 o
  19  11   0      168.12       82.00    104.35 o
   0  12   0     7731.64     9717.16    289.41 o
   1  12   0     4193.02     4212.50    103.24 o
   2  12   0       57.25      639.67     47.15 o
   3  12   0      771.08      771.55     52.84 o
   4  12   0      441.25      641.72     76.56 o
   5  12   0     4819.84     4907.27    140.34 o
   6  12   0     2247.85     3062.63    161.91 o
   7  12   0      171.09      340.51     72.67 o
   8  12   0       47.09      161.71    127.52 o
   9  12   0      197.52      317.42     85.20 o
  10  12   0       53.09       39.20     81.81 o
  11  12   0      117.08      137.74     64.79 o
  12  12   0     1607.72     1886.00    118.14 o
  13  12   0      137.39      154.36     85.80 o
  14  12   0        2.34      272.95    106.64 o
  15  12   0     1360.40     1336.95    129.02 o
  16  12   0      392.76      408.69    246.13 o
  17  12   0      558.34      290.99    277.42 o
  18  12   0      429.20      417.59    118.86 o
  19  12   0      353.95      248.22    158.80 o
   1  13   0     9811.11     9949.99    246.68 o
   2  13   0      689.36      645.12     70.61 o
   3  13   0     1243.61     1225.80    121.79 o
   4  13   0        0.61       -8.02     37.76 o
   5  13   0     6243.45     6771.05    208.06 o
   6  13   0        9.40      360.22     72.79 o
   7  13   0     1210.90     1430.64    107.62 o
   8  13   0      104.39       93.66     78.22 o
   9  13   0     2409.65     2743.43    224.81 o
  10  13   0     1126.54     1045.05    123.74 o
  11  13   0     4121.14     3943.11    223.48 o
  12  13   0     1276.34     1379.48    127.76 o
  13  13   0      903.23      907.93    123.51 o
  14  13   0     1463.70     1136.85    134.17 o
  15  13   0      367.56      244.44    131.89 o
  16  13   0      686.29      583.69    228.30 o
  17  13   0     3363.95     3669.23    283.02 o
   0  14   0    21198.72    20374.01    572.06 o
   1  14   0       56.47      174.32     72.11 o
   2  14   0     6214.18     6792.06    194.43 o
   3  14   0      492.17      508.60     71.78 o
   4  14   0      652.93      617.33     72.54 o
   5  14   0      115.19      334.10     91.62 o
   6  14   0    13109.62    11765.41    316.95 o
   7  14   0      493.65      331.52     91.27 o
   8  14   0    10574.48     9699.96    300.52 o
   9  14   0       19.10      124.42    126.80 o
  10  14   0      103.67      167.43    132.96 o
  11  14   0        1.88       75.88    150.90 o
  12  14   0    12729.64    12169.06    321.62 o
  13  14   0     1323.21     1128.62    205.20 o
  14  14   0     3348.28     3358.00    201.66 o
  15  14   0      275.28       10.21    280.31 o
  16  14   0      320.01      373.84    150.43 o
   1  15   0     1346.68     1646.40    136.95 o
   2  15   0     1108.35     1288.54    110.55 o
   3  15   0     2964.47     3449.81    155.95 o
   4  15   0     4338.51     4109.05    167.04 o
   5  15   0     3385.29     3325.85    148.18 o
   6  15   0      179.44      184.59    110.29 o
   7  15   0      812.31      772.91    157.50 o
   8  15   0      386.59       69.37    128.83 o
   9  15   0      654.90      617.49    154.85 o
  10  15   0     1062.04     1019.65    181.29 o
  11  15   0     4535.09     4782.23    313.88 o
  12  15   0      611.08      364.75    172.47 o
  13  15   0      177.53      106.89    144.55 o
  14  15   0      145.71      184.95    111.24 o
  15  15   0     2355.92     2145.11    182.84 o
   0  16   0      288.59     1764.49    528.12 o
   1  16   0     8813.96     8632.30    248.51 o
   2  16   0      386.60      634.70    198.13 o
   3  16   0      412.35      241.13     99.29 o
   4  16   0        0.95       10.14    128.98 o
   5  16   0     4561.86     4220.85    235.33 o
   6  16   0        0.11      302.87    170.07 o
   7  16   0     7628.03     8504.15    338.04 o
   8  16   0       52.05      191.16    269.31 o
   9  16   0     1158.04      923.73    174.91 o
  10  16   0      134.37       22.98    144.07 o
  11  16   0       10.36       21.89    157.30 o
  12  16   0      111.51       11.82    293.94 o
  13  16   0     1527.86     1646.20    233.86 o
  14  16   0      121.94      214.83    126.59 o
   1  17   0       35.68      348.63    119.76 o
   2  17   0     1547.12     1760.97    205.88 o
   3  17   0     1491.30     1516.18    163.39 o
   4  17   0     2592.01     2735.09    224.81 o
   5  17   0       46.20       46.03     94.64 o
   6  17   0     1349.19     1362.04    188.12 o
   7  17   0       14.48      227.54    178.35 o
   8  17   0     3102.40     3319.82    814.56 o
   9  17   0      726.93      867.82    239.37 o
  10  17   0     1751.87     1647.31    296.93 o
  11  17   0        1.31     -103.57    153.40 o
  12  17   0       24.03     -182.55    247.68 o
   0  18   0      361.60      116.37    161.12 o
   1  18   0     1413.16     1878.05    192.97 o
   2  18   0      249.05      251.32    134.27 o
   3  18   0       53.40      148.19    111.84 o
   4  18   0      102.01      114.38    111.84 o
   5  18   0       34.21      129.79    109.26 o
   6  18   0        9.35      -16.41    105.72 o
   7  18   0      171.33      394.83    232.73 o
   8  18   0      130.69      268.54    232.73 o
   9  18   0      274.33      268.54    241.68 o
  10  18   0        9.16      -26.85    232.73 o
   1  19   0      222.29      353.27    142.31 o
   2  19   0      275.80      204.60    131.12 o
   3  19   0      789.99      906.32    214.83 o
   4  19   0      277.72      151.52    126.88 o
   5  19   0      194.98      274.21    126.88 o
   6  19   0        4.49      -51.64    113.86 o
   7  19   0       21.52      136.45    134.27 o
 -23   1   1     1993.17     2186.81    179.83 o
 -22   1   1     1313.77     1297.36    106.61 o
 -21   1   1     1205.49     1405.64    103.24 o
 -20   1   1       62.79       17.09     63.84 o
 -19   1   1      255.36      277.07     66.89 o
 -18   1   1       25.77       57.21     55.75 o
 -17   1   1     3061.11     3433.45    103.00 o
 -16   1   1    11658.19    11867.96    180.63 o
 -15   1   1    10119.75    10646.70    193.05 o
 -14   1   1     3162.81     3243.24     89.49 o
 -13   1   1       93.72       87.43     27.22 o
 -12   1   1     2636.38     2662.16     53.94 o
 -11   1   1     8872.86     9498.53    106.73 o
 -10   1   1     4062.77     4240.68     58.29 o
  -9   1   1    10049.63     9577.43     92.08 o
  -8   1   1     3007.97     2688.90     41.33 o
  -7   1   1    11272.21    11297.17     99.94 o
  -6   1   1     3643.38     4339.72     50.08 o
  -5   1   1    13970.04    13112.75    107.81 o
  -4   1   1     8897.16     9422.38     85.51 o
  -3   1   1    35648.91    33355.34    235.68 o
  -2   1   1     1115.62      641.10     14.79 o
  -1   1   1     2511.44     1523.76    505.87 o
   0   1   1      273.30       30.13      5.81 o
   1   1   1     9500.61     8703.07    332.76 o
   2   1   1     2846.97     3325.62     34.67 o
   3   1   1    23971.98    21741.65    165.60 o
   4   1   1      121.03       77.58     25.59 o
   5   1   1    15425.42    14777.54    122.16 o
   6   1   1       89.21       84.94     13.54 o
   7   1   1    14234.63    14113.08    117.57 o
   8   1   1    11389.70    11273.54    106.56 o
   9   1   1    11099.57    10251.18     99.84 o
  10   1   1       53.74       99.55     18.32 o
  11   1   1      693.42      804.83     36.90 o
  12   1   1       81.74       47.46     25.21 o
  13   1   1      552.74      528.23     55.84 o
  14   1   1     1335.02     1434.34     68.75 o
  15   1   1     9822.82     9874.06    195.26 o
  16   1   1      301.43      450.09     62.19 o
  17   1   1     2268.76     2564.96    109.64 o
  18   1   1      428.59      598.69     75.05 o
  19   1   1      196.53      238.45     66.14 o
  20   1   1     2384.01     2365.59    118.19 o
  21   1   1      747.42      891.85    112.05 o
  22   1   1       41.46      -63.45    102.75 o
  23   1   1      473.00      678.59    137.05 o
 -23   2   1     2133.64     2391.53    242.89 o
 -22   2   1     3224.16     2869.93    158.19 o
 -21   2   1      196.98      125.85     87.73 o
 -20   2   1      991.62      868.39    100.23 o
 -19   2   1       22.14       28.58     59.42 o
 -18   2   1     3987.24     3778.90    168.88 o
 -17   2   1     2113.72     2385.77    110.98 o
 -16   2   1    23797.19    23488.48    293.04 o
 -15   2   1      850.49     1181.10     70.40 o
 -14   2   1    49243.97    47634.10    512.02 o
 -13   2   1      108.24      230.80     31.80 o
 -12   2   1    41357.59    42451.73    368.88 o
 -11   2   1     8605.97     8538.29    106.04 o
 -10   2   1      230.50      292.40     22.40 o
  -9   2   1      256.44      245.61     22.35 o
  -8   2   1    41522.23    44909.48    376.71 o
  -7   2   1      452.41      352.67     27.50 o
  -6   2   1    28786.12    26205.03    206.26 o
  -5   2   1     2233.06     2281.69     36.85 o
  -4   2   1    17913.42    16434.54    137.58 o
  -3   2   1     6844.24     7050.16     73.11 o
  -2   2   1    98627.50   104099.62    873.12 o
  -1   2   1      660.85      573.21     15.32 o
   0   2   1     5546.51     6936.23     86.86 o
   1   2   1     3808.47     3255.59     36.82 o
   2   2   1     8498.43     8120.68     69.29 o
   3   2   1     4925.76     4097.01     42.92 o
   4   2   1     9518.61    11220.66     98.73 o
   5   2   1     2122.52     1642.38     31.08 o
   6   2   1    62421.29    72548.13    518.18 o
   7   2   1     4229.36     3904.97     65.79 o
   8   2   1    35269.30    35506.12    307.71 o
   9   2   1     5366.02     5028.10     74.70 o
  10   2   1     5300.70     5129.26     74.74 o
  11   2   1      547.83      517.51     31.41 o
  12   2   1     1338.46     1553.90     51.01 o
  13   2   1      340.63      378.54     45.25 o
  14   2   1      144.63      150.18     45.69 o
  15   2   1     6053.24     6403.20    130.81 o
  16   2   1     7945.72     9100.58    197.41 o
  17   2   1     1091.62     1411.29     87.32 o
  18   2   1     4731.17     4531.23    145.48 o
  19   2   1      242.91      150.06     62.73 o
  20   2   1      271.33      145.04    107.42 o
  21   2   1      824.84      956.57    116.30 o
  22   2   1       11.90      -56.89     88.24 o
  23   2   1     1013.02      984.37    122.50 o
 -23   3   1      396.71      424.99    159.24 o
 -22   3   1      192.30       89.68    118.17 o
 -21   3   1     1195.30     1319.39    140.81 o
 -20   3   1      278.30      375.67     93.23 o
 -19   3   1      571.12      566.44     74.22 o
 -18   3   1      151.04      269.25     60.50 o
 -17   3   1     2471.74     2778.28    105.24 o
 -16   3   1      105.27      112.25     56.69 o
 -15   3   1      936.45     1154.69     83.34 o
 -14   3   1     5058.61     4921.58    125.40 o
 -13   3   1       62.47       96.13     31.09 o
 -12   3   1      347.04      440.81     41.76 o
 -11   3   1     4431.06     4360.55     64.78 o
 -10   3   1     3133.36     2795.00     51.37 o
  -9   3   1    20514.16    19198.00    171.53 o
  -8   3   1      152.16      216.22     22.51 o
  -7   3   1       28.79       69.28     16.01 o
  -6   3   1     4349.39     4221.66     62.19 o
  -5   3   1     3528.28     3305.96     46.41 o
  -4   3   1      649.34      631.83     19.25 o
  -3   3   1      438.97      309.80     26.74 o
  -2   3   1     5992.86     5047.90     77.54 o
  -1   3   1    12108.69    10734.37     98.04 o
   0   3   1     1146.70     1135.33     23.57 o
   1   3   1    15929.05    13826.95    135.15 o
   2   3   1     3832.29     3250.83     47.65 o
   3   3   1     5163.88     5303.89     61.31 o
   4   3   1       20.24       62.77     11.48 o
   5   3   1      469.36      883.32     33.85 o
   6   3   1     2716.52     2457.86     41.07 o
   7   3   1      430.08      483.41     23.75 o
   8   3   1     1658.27     1138.99     34.74 o
   9   3   1     4607.13     3891.71     66.81 o
  10   3   1      192.22      297.20     29.00 o
  11   3   1     4778.04     4929.43     80.78 o
  12   3   1     3634.25     3173.97     71.00 o
  13   3   1     1108.35     1244.42     60.47 o
  14   3   1      403.21      327.70     48.68 o
  15   3   1      896.63      909.46     64.55 o
  16   3   1      377.68      411.61     57.48 o
  17   3   1     1684.63     1580.97     83.72 o
  18   3   1     2731.43     2646.22    105.76 o
  19   3   1      105.05      114.19     70.70 o
  20   3   1      215.44      140.61     79.63 o
  21   3   1      877.02      841.14    114.05 o
  22   3   1      301.48      299.38    131.98 o
  23   3   1     1110.29     1164.36    160.05 o
 -23   4   1      288.46      346.24    148.26 o
 -22   4   1     1631.82     1619.06    215.46 o
 -21   4   1     1512.39     1647.08    138.83 o
 -20   4   1      696.32      556.88    148.89 o
 -19   4   1     1399.59     1450.55    105.43 o
 -18   4   1      721.30      779.52     80.08 o
 -17   4   1      157.80       95.41     53.93 o
 -16   4   1     1518.81     1431.07     80.70 o
 -15   4   1     9242.21     9975.68    172.74 o
 -14   4   1    10574.72    10364.08    171.94 o
 -13   4   1    29385.29    28933.00    317.21 o
 -12   4   1       93.83       87.61     25.11 o
 -11   4   1     2554.02     2831.26     57.13 o
 -10   4   1       20.58       47.84     22.86 o
  -9   4   1     2571.35     4137.64     60.75 o
  -8   4   1     9321.82     8596.16     92.38 o
  -7   4   1    53549.07    51374.13    381.53 o
  -6   4   1       15.07       49.24     14.92 o
  -5   4   1    16259.42    17569.03    154.05 o
  -4   4   1       40.99      104.38     24.53 o
  -3   4   1     3145.16     6853.97    101.21 o
  -2   4   1     6946.13     6349.89    182.63 o
  -1   4   1    68546.43    66671.16    536.77 o
   0   4   1    19521.39    19691.05    172.38 o
   1   4   1   214262.86   222993.77   1918.37 o
   2   4   1     1659.51     1877.90     67.46 o
   3   4   1    59282.59    54324.92    470.63 o
   4   4   1     5726.72     4875.25     65.12 o
   5   4   1    21164.69    24027.39    203.51 o
   6   4   1     3999.92     3144.38     54.99 o
   7   4   1    31606.95    30894.42    257.45 o
   8   4   1      457.95      585.88     29.20 o
   9   4   1       21.30       70.06     20.70 o
  10   4   1      709.07      619.68     32.54 o
  11   4   1       80.08      189.94     28.91 o
  12   4   1      349.87      370.78     34.70 o
  13   4   1    15598.42    15701.19    189.27 o
  14   4   1     6615.52     6382.47    127.76 o
  15   4   1    12808.14    12839.73    217.76 o
  16   4   1     2944.60     2818.47    101.60 o
  17   4   1        9.10       15.44     50.33 o
  18   4   1      715.71      978.92     84.94 o
  19   4   1      320.47      290.29     78.07 o
  20   4   1        9.78      -71.74     71.74 o
  21   4   1     1183.59     1138.21    171.43 o
  22   4   1      392.83      252.82    150.23 o
  23   4   1       98.62       -4.56    166.93 o
 -23   5   1       73.32       64.56    131.81 o
 -22   5   1     3977.87     4515.54    256.25 o
 -21   5   1     1515.25     1780.82    164.13 o
 -20   5   1     1623.47     1841.64    136.87 o
 -19   5   1      281.15      419.80    110.62 o
 -18   5   1     7497.89     7193.15    168.80 o
 -17   5   1       74.92       86.99     54.47 o
 -16   5   1    14659.65    15897.86    249.31 o
 -15   5   1     3956.12     3869.86    112.88 o
 -14   5   1     4804.84     4073.74    107.73 o
 -13   5   1     3095.50     3326.03     80.79 o
 -12   5   1     5446.69     5273.18     82.33 o
 -11   5   1        3.82       56.43     23.94 o
 -10   5   1    10786.88     9716.26    106.88 o
  -9   5   1     1047.15      978.37     35.34 o
  -8   5   1     8045.10     7798.56     90.78 o
  -7   5   1     1039.55     1197.99     36.79 o
  -6   5   1    14102.21    14120.25    129.55 o
  -5   5   1      210.06      231.54     21.63 o
  -4   5   1    10665.00    10346.49    134.76 o
  -3   5   1     4917.77     4493.34     64.92 o
  -2   5   1    18806.26    15835.45    169.26 o
  -1   5   1      244.91      156.69     15.46 o
   0   5   1       18.08      213.26     17.84 o
   1   5   1     2494.48     2031.74     47.62 o
   2   5   1    17087.62    16050.21    164.00 o
   3   5   1     8769.16     7814.12     95.10 o
   4   5   1    10728.91     9135.60    108.82 o
   5   5   1      657.39      536.58     29.48 o
   6   5   1     2523.89     2754.55     61.77 o
   7   5   1      395.54      451.19     27.02 o
   8   5   1    17854.94    17997.02    168.74 o
   9   5   1      101.04      234.48     25.92 o
  10   5   1    13013.50    12121.20    125.69 o
  11   5   1       33.70       79.91     25.76 o
  12   5   1     6336.25     6375.24     99.03 o
  13   5   1     3663.33     3667.07     85.96 o
  14   5   1     1629.11     1813.95     77.39 o
  15   5   1      665.17      749.25     62.07 o
  16   5   1     6099.44     5546.60    141.23 o
  17   5   1      313.86      243.54     64.34 o
  18   5   1      178.14      212.97     66.82 o
  19   5   1      667.82      597.23    125.44 o
  20   5   1       20.51      -31.03     94.03 o
  21   5   1      128.40      -16.63     91.77 o
  22   5   1     3191.24     3225.87    259.03 o
 -22   6   1      698.51      735.41    114.11 o
 -21   6   1      845.02      941.01    112.72 o
 -20   6   1      312.64      307.68     88.16 o
 -19   6   1       15.65      -55.69     71.12 o
 -18   6   1      999.47      896.03     91.22 o
 -17   6   1     2137.45     2152.05    116.65 o
 -16   6   1     1534.47     1630.20     89.27 o
 -15   6   1    11096.86    10737.73    191.00 o
 -14   6   1     4620.97     4341.32    109.83 o
 -13   6   1     3726.08     4187.04     93.36 o
 -12   6   1     1351.55     1358.14     55.35 o
 -11   6   1     4998.57     4689.96     76.56 o
 -10   6   1     3778.52     3920.15     67.88 o
  -9   6   1       92.86       88.72     21.98 o
  -8   6   1      213.66      442.29     30.13 o
  -7   6   1    24299.50    23796.96    203.96 o
  -6   6   1      398.76      539.39     29.81 o
  -5   6   1     5841.03     5134.80     81.25 o
  -4   6   1      695.53      813.59     32.91 o
  -3   6   1      536.81      657.30     32.16 o
  -2   6   1      412.54      780.69     41.23 o
  -1   6   1   113334.42   112748.03    945.51 o
   0   6   1     6065.62     7372.07    173.40 o
   1   6   1    17661.96    19474.28    477.41 o
   2   6   1    14091.85    12784.30    155.54 o
   3   6   1     4403.02     4981.87     72.38 o
   4   6   1        6.47       69.59     22.63 o
   5   6   1    37060.09    36621.49    353.10 o
   6   6   1     5082.94     5868.03    107.22 o
   7   6   1    18656.86    16905.24    159.18 o
   8   6   1     2412.27     2491.07     53.37 o
   9   6   1     1406.33     1785.49     50.09 o
  10   6   1        3.32       63.24     33.68 o
  11   6   1      508.52      654.66     41.10 o
  12   6   1      511.01      706.14     49.27 o
  13   6   1      273.76      330.90     43.42 o
  14   6   1     4516.85     4314.47    116.06 o
  15   6   1      108.60      149.41     53.38 o
  16   6   1     6279.82     6205.91    148.34 o
  17   6   1      375.37      757.03     75.46 o
  18   6   1     1534.63     1263.53    114.60 o
  19   6   1      122.00      -34.22     80.32 o
  20   6   1       11.13      108.27     90.31 o
  21   6   1     1016.05     1130.88    133.00 o
  22   6   1      917.97     1184.90    171.91 o
 -22   7   1       43.22       78.93    104.81 o
 -21   7   1      716.86      650.60    107.13 o
 -20   7   1       95.42       24.57     82.92 o
 -19   7   1      111.72       17.66     75.56 o
 -18   7   1      433.04      413.08     84.32 o
 -17   7   1     1771.24     1723.43    101.20 o
 -16   7   1      518.49      623.43     75.19 o
 -15   7   1      905.58      902.59     75.81 o
 -14   7   1       43.66       86.69     41.72 o
 -13   7   1      378.67      523.60     44.86 o
 -12   7   1      466.30      589.08     42.82 o
 -11   7   1       40.56       34.73     27.76 o
 -10   7   1       17.90      355.38     36.73 o
  -9   7   1     1832.90     1894.61     47.01 o
  -8   7   1     1958.59     1839.14     46.16 o
  -7   7   1       98.82       93.44     24.99 o
  -6   7   1     1086.35      713.66     38.56 o
  -5   7   1      246.65      273.79     25.89 o
  -4   7   1     1208.53      981.19     50.88 o
  -3   7   1     5982.01     5539.95     93.60 o
  -2   7   1     2605.79     2519.86    140.57 o
  -1   7   1       35.72       21.96     20.11 o
   0   7   1     3433.05     2521.27     59.91 o
   1   7   1      933.65     1014.16     40.39 o
   2   7   1       26.40      871.38     75.40 o
   3   7   1     3702.23     3654.34     73.68 o
   4   7   1     1238.73     1227.34     58.18 o
   5   7   1       17.13       17.34     23.42 o
   6   7   1      378.66      440.80     36.81 o
   7   7   1      989.63     1177.02     50.19 o
   8   7   1       84.05      285.53     42.28 o
   9   7   1     1765.64     1563.83     50.04 o
  10   7   1      764.68      796.63     49.83 o
  11   7   1      372.82      381.56     48.47 o
  12   7   1        1.59       51.99     33.55 o
  13   7   1      355.17      371.99     43.78 o
  14   7   1       16.08      103.99     47.42 o
  15   7   1     1361.41     1242.69     79.74 o
  16   7   1      313.98      159.06     66.22 o
  17   7   1      946.62     1011.76     92.25 o
  18   7   1        0.38       59.47     80.67 o
  19   7   1       35.00        9.64     97.87 o
  20   7   1      290.26      284.95    136.99 o
  21   7   1      817.69      811.30    123.12 o
  22   7   1      739.03      791.47    161.55 o
 -21   8   1       31.02       19.98    101.46 o
 -20   8   1       49.55      -47.39     91.05 o
 -19   8   1      618.43      529.08    122.10 o
 -18   8   1       51.61      100.09     77.33 o
 -17   8   1     2916.56     3313.93    134.04 o
 -16   8   1     2019.87     1775.79    132.70 o
 -15   8   1       38.02      454.99     64.76 o
 -14   8   1      654.72      699.46     62.79 o
 -13   8   1    12653.04    12819.91    185.12 o
 -12   8   1     1675.00     1762.95     80.66 o
 -11   8   1     7291.52     7482.85    113.17 o
 -10   8   1      284.71      527.20     37.88 o
  -9   8   1      110.85      437.01     33.16 o
  -8   8   1     2822.89     2676.77     73.07 o
  -7   8   1    11957.27    13794.12    260.50 o
  -6   8   1     8638.06     8538.26    116.93 o
  -5   8   1    12053.54    10216.59    135.43 o
  -4   8   1       15.95      150.29     34.29 o
  -3   8   1     1320.36     1651.49     70.64 o
  -2   8   1      122.09      165.01     22.50 o
  -1   8   1    15319.59    18599.76    278.83 o
   0   8   1    14147.56    13912.18    186.02 o
   1   8   1    83271.71    83395.79    689.29 o
   2   8   1     2107.26     2404.87     73.81 o
   3   8   1    27793.20    29894.04    308.81 o
   4   8   1     1458.02     1731.93     55.69 o
   5   8   1    18580.47    19351.78    216.05 o
   6   8   1     2522.33     2146.76     64.59 o
   7   8   1     2682.63     2831.54     90.90 o
   8   8   1     2974.34     3317.76     77.65 o
   9   8   1     1690.56     2108.70     57.15 o
  10   8   1      406.43      498.79     38.90 o
  11   8   1      224.79      290.19     41.22 o
  12   8   1      529.23      547.42     53.59 o
  13   8   1     7658.61     8385.92    203.41 o
  14   8   1      917.14     1000.76     76.98 o
  15   8   1      146.37      575.71     73.79 o
  16   8   1     4744.54     4994.49    171.25 o
  17   8   1     1300.28     1455.04    103.07 o
  18   8   1     1676.71     1662.47    129.72 o
  19   8   1       99.11       21.79     78.60 o
  20   8   1      477.22      417.84    100.01 o
  21   8   1      146.76      111.72    119.26 o
 -21   9   1     1033.60     1273.11    194.58 o
 -20   9   1      639.07      575.91    121.17 o
 -19   9   1       74.51       77.22     91.37 o
 -18   9   1     1018.83     1209.83    122.68 o
 -17   9   1      692.55      688.58    102.05 o
 -16   9   1     4801.31     4619.88    152.14 o
 -15   9   1     3515.89     3385.14    131.35 o
 -14   9   1     4184.88     4432.07    128.78 o
 -13   9   1     2522.62     2403.66    102.35 o
 -12   9   1      850.39     1177.09     74.45 o
 -11   9   1      529.49      620.58     73.60 o
 -10   9   1     2436.73     2402.43     74.31 o
  -9   9   1      681.32      829.83     42.80 o
  -8   9   1     6360.25     6410.07    109.27 o
  -7   9   1     2355.78     2418.04     69.80 o
  -6   9   1     2659.43     3018.40     71.94 o
  -5   9   1       38.04      175.35     32.81 o
  -4   9   1    23083.06    21850.33    262.81 o
  -3   9   1      755.61      819.56     54.70 o
  -2   9   1     3541.57     3503.25     63.42 o
  -1   9   1       16.86       52.92     22.38 o
   0   9   1      130.43       61.32     21.99 o
   1   9   1      204.81      251.61     24.37 o
   2   9   1     1006.32      664.29     39.34 o
   3   9   1       17.21       64.74     27.80 o
   4   9   1     5563.17     5459.87     94.26 o
   5   9   1      646.25      741.64     45.41 o
   6   9   1     1374.44     1495.17     59.82 o
   7   9   1     1153.68     1084.68     56.02 o
   8   9   1    10648.42    10333.53    158.64 o
   9   9   1      636.07      725.77     54.69 o
  10   9   1     3522.96     3674.46     76.50 o
  11   9   1       42.65       96.69     40.15 o
  12   9   1      704.09      726.93     56.60 o
  13   9   1     1419.81     1544.02     85.33 o
  14   9   1     1591.74     1526.04     94.32 o
  15   9   1      444.02      374.59     66.87 o
  16   9   1     2233.79     2250.14    110.39 o
  17   9   1      184.49       94.76    107.76 o
  18   9   1        5.46       54.22    105.42 o
  19   9   1      253.60      300.26     91.38 o
  20   9   1       70.49       30.93     88.26 o
  21   9   1      569.08      362.84    175.87 o
 -20  10   1      571.48      388.85    119.64 o
 -19  10   1      286.20       89.88     98.09 o
 -18  10   1        0.57      -27.84     87.91 o
 -17  10   1     1180.36     1282.86    118.12 o
 -16  10   1     3231.84     3431.00    175.04 o
 -15  10   1     9170.10     7978.68    189.69 o
 -14  10   1      107.57      151.28     64.56 o
 -13  10   1     5395.43     5866.29    254.27 o
 -12  10   1      167.80      302.54     56.59 o
 -11  10   1     4058.19     4148.84    125.60 o
 -10  10   1     1055.96     1158.16     58.48 o
  -9  10   1     1972.67     2091.03     89.55 o
  -8  10   1     4531.96     5336.11    234.40 o
  -7  10   1     4780.94     4860.77    134.22 o
  -6  10   1     4265.35     4546.36    106.82 o
  -5  10   1      218.09      250.24     40.09 o
  -4  10   1       32.36      115.82     42.24 o
  -3  10   1     3875.32     4020.52     81.46 o
  -2  10   1     3156.78     3546.50    108.03 o
  -1  10   1    10790.21    10947.09    144.87 o
   0  10   1     5500.20     7072.20    102.00 o
   1  10   1    11448.75    11449.20    137.03 o
   2  10   1     2996.75     3408.32    112.00 o
   3  10   1      757.19      766.43     51.46 o
   4  10   1      112.47      165.51     39.05 o
   5  10   1     1233.64     1303.95     67.16 o
   6  10   1     1915.76     2444.50     87.03 o
   7  10   1    17468.63    16035.61    242.47 o
   8  10   1     6271.40     6142.72    148.04 o
   9  10   1     1002.89     1176.15     86.58 o
  10  10   1       69.05       42.50     39.12 o
  11  10   1       18.96      -11.52     46.62 o
  12  10   1     1090.71     1489.72    113.34 o
  13  10   1     2592.28     2541.88    110.67 o
  14  10   1     1616.21     1435.09     93.25 o
  15  10   1      354.12      374.49     73.16 o
  16  10   1     3247.96     3152.45    152.25 o
  17  10   1       70.21      285.48     83.02 o
  18  10   1      171.97       -2.60     79.39 o
  19  10   1      329.30      289.94    112.24 o
  20  10   1      548.23      500.61    141.07 o
 -20  11   1       20.74     -139.79    139.79 o
 -19  11   1      355.87      236.73    107.23 o
 -18  11   1      256.29      253.59    116.96 o
 -17  11   1     7924.27     7923.81    244.32 o
 -16  11   1      624.83      520.22     98.90 o
 -15  11   1     2313.03     2453.68    122.76 o
 -14  11   1     1955.36     1728.09    111.90 o
 -13  11   1     1095.40     1282.38     99.93 o
 -12  11   1      564.13      744.31     79.40 o
 -11  11   1     7843.45     7797.65    201.79 o
 -10  11   1       16.15      127.83     43.35 o
  -9  11   1     6305.10     6183.75    161.13 o
  -8  11   1      322.29      590.13     68.60 o
  -7  11   1      476.85      836.26     74.00 o
  -6  11   1     2773.30     2960.58    114.27 o
  -5  11   1     3404.05     3226.83    112.62 o
  -4  11   1        1.77      159.28     35.04 o
  -3  11   1    10408.31    10113.55    145.00 o
  -2  11   1      419.45      470.16     40.50 o
  -1  11   1     1081.12     1166.96     52.07 o
   0  11   1       28.52      163.16     30.39 o
   1  11   1     7957.43     8218.99    128.65 o
   2  11   1        7.22      124.68     31.78 o
   3  11   1    20649.20    19968.54    279.06 o
   4  11   1      200.63      195.29     45.62 o
   5  11   1     2650.16     2460.52     91.06 o
   6  11   1      291.44      343.13     61.29 o
   7  11   1     1577.64     1332.41     87.60 o
   8  11   1      930.88      929.01    116.72 o
   9  11   1     6062.94     6404.04    171.76 o
  10  11   1     1076.63     1040.68    103.41 o
  11  11   1     9068.23     8773.53    315.57 o
  12  11   1      382.14      411.56     71.09 o
  13  11   1        1.65      -45.78     59.38 o
  14  11   1      225.80      144.66     68.62 o
  15  11   1     4128.48     4199.21    210.83 o
  16  11   1       14.76      131.38     81.96 o
  17  11   1     4831.55     4728.41    193.42 o
  18  11   1     1458.87     1352.03    157.50 o
  19  11   1      442.30      347.89    116.97 o
 -19  12   1      663.48      824.12    143.52 o
 -18  12   1      207.91      106.42    130.85 o
 -17  12   1     1004.24     1129.09    185.99 o
 -16  12   1     1132.32     1182.66    172.89 o
 -15  12   1      448.74      492.95     95.17 o
 -14  12   1     8595.25     8139.98    226.04 o
 -13  12   1      729.91      738.80    217.05 o
 -12  12   1       38.76      218.27     73.01 o
 -11  12   1     2299.55     2054.83    114.95 o
 -10  12   1     4276.48     4333.76    188.81 o
  -9  12   1     1935.73     2363.56    127.42 o
  -8  12   1       40.49      146.64     71.23 o
  -7  12   1      180.01      345.43     72.18 o
  -6  12   1    16890.53    16960.58    302.94 o
  -5  12   1     2121.45     1905.80     97.99 o
  -4  12   1      310.66      267.25     41.46 o
  -3  12   1     1084.07     1242.54     57.54 o
  -2  12   1     8407.42     9294.71    144.60 o
  -1  12   1      164.28      234.34     45.91 o
   0  12   1    39332.22    37914.64    454.77 o
   1  12   1     5877.32     5743.89    109.88 o
   2  12   1     6378.48     6357.38    113.50 o
   3  12   1     4871.70     4918.42    101.65 o
   4  12   1      403.92      393.49     68.05 o
   5  12   1     7133.44     6699.27    170.26 o
   6  12   1    15783.22    15685.05    305.87 o
   7  12   1     1885.56     1890.15    117.88 o
   8  12   1      218.36      448.57    104.90 o
   9  12   1      175.77      282.10     99.43 o
  10  12   1       69.09        4.78     84.56 o
  11  12   1      136.87       99.74     78.06 o
  12  12   1      304.48      236.77     76.18 o
  13  12   1      170.36      159.70     86.08 o
  14  12   1     9468.53     9851.04    276.32 o
  15  12   1      462.65      530.36     94.67 o
  16  12   1      863.89      655.26    206.33 o
  17  12   1      325.25      176.03    204.14 o
  18  12   1     1136.49     1378.51    174.42 o
 -18  13   1       36.06       86.07    122.33 o
 -17  13   1       63.16        0.00    143.86 o
 -16  13   1        9.81      -96.13    190.43 o
 -15  13   1      803.25      856.13    169.25 o
 -14  13   1      257.08      210.35    110.06 o
 -13  13   1     1359.18     1251.90    208.94 o
 -12  13   1      712.09      771.28    108.26 o
 -11  13   1      504.73      532.74     88.70 o
 -10  13   1      157.00      111.10    120.59 o
  -9  13   1     2867.79     3908.16    194.15 o
  -8  13   1      542.44      811.16     96.07 o
  -7  13   1      660.41      771.79     85.30 o
  -6  13   1        1.22      135.18     64.19 o
  -5  13   1     2359.66     2410.20     84.26 o
  -4  13   1       72.46      110.22     45.02 o
  -3  13   1      117.03      305.53     59.90 o
  -2  13   1      258.00      140.01     57.27 o
  -1  13   1     6209.53     6445.87    164.40 o
   0  13   1        2.50      374.07     80.75 o
   1  13   1     2899.60     3490.68    112.88 o
   2  13   1     1109.05     1044.83    134.02 o
   3  13   1       97.66      361.19     49.66 o
   4  13   1       12.21       68.83     63.67 o
   5  13   1     1250.07     1468.94    105.80 o
   6  13   1      467.24      572.36     78.90 o
   7  13   1      546.80      817.02     90.65 o
   8  13   1        3.52       57.09     75.06 o
   9  13   1     1201.34     1163.16    122.25 o
  10  13   1      197.91      115.16     89.67 o
  11  13   1      367.37      257.74     97.67 o
  12  13   1      191.15       77.35    100.74 o
  13  13   1      502.31      414.35    191.22 o
  14  13   1      203.10      237.37    105.34 o
  15  13   1       10.72     -127.81    127.81 o
  16  13   1      153.29       72.76    129.94 o
  17  13   1       53.27       84.03    147.37 o
 -17  14   1      888.31     1047.29    223.78 o
 -16  14   1       98.90       87.23    136.90 o
 -15  14   1      384.03      274.99    115.10 o
 -14  14   1       51.77      240.97    110.19 o
 -13  14   1       90.03       39.46     99.99 o
 -12  14   1      175.81      662.34    112.19 o
 -11  14   1     1256.22     1414.89    124.05 o
 -10  14   1      192.12      139.37    142.27 o
  -9  14   1     7686.56     7503.49    320.61 o
  -8  14   1       23.78     1093.76    161.26 o
  -7  14   1     3833.10     4196.32    253.77 o
  -6  14   1      385.22      859.38    167.96 o
  -5  14   1     3865.37     4038.29    141.17 o
  -4  14   1      308.40      373.35     89.25 o
  -3  14   1     2028.98     1906.70    119.94 o
  -2  14   1      561.94      807.02     95.92 o
  -1  14   1     1065.89     1201.41     92.07 o
   0  14   1      420.40     1410.94    111.71 o
   1  14   1     3909.03     4132.86    244.73 o
   2  14   1      660.73      704.39     89.24 o
   3  14   1      115.13      172.55     61.26 o
   4  14   1      446.63      392.87     77.97 o
   5  14   1      143.85      351.69     91.40 o
   6  14   1       55.39      866.44    105.53 o
   7  14   1     3374.35     3546.24    178.98 o
   8  14   1       39.30      680.43    152.16 o
   9  14   1      324.86      339.28     97.86 o
  10  14   1       66.18       -2.08    131.61 o
  11  14   1     1726.59     1473.70    218.08 o
  12  14   1      164.93     1002.21    182.14 o
  13  14   1     2790.15     3245.05    183.60 o
  14  14   1      128.70       62.17    148.72 o
  15  14   1        7.70      135.29    236.06 o
  16  14   1      305.10       61.69    174.55 o
 -15  15   1     1841.16     1837.15    252.67 o
 -14  15   1     1885.85     1940.46    241.60 o
 -13  15   1        1.56      -98.55    173.13 o
 -12  15   1       26.36      124.88     93.16 o
 -11  15   1     1080.65     1014.69    185.64 o
 -10  15   1     2451.27     2633.11    241.13 o
  -9  15   1     4086.28     3818.26    265.45 o
  -8  15   1      881.69      846.86    157.32 o
  -7  15   1      284.66      150.84    171.21 o
  -6  15   1      589.68      624.41    117.57 o
  -5  15   1     1362.72     1234.17    130.49 o
  -4  15   1     3147.10     3144.24    164.08 o
  -3  15   1     3449.75     3076.57    298.97 o
  -2  15   1     1566.35     1564.33    119.21 o
  -1  15   1      491.82      626.58     91.33 o
   0  15   1      362.50      616.27     92.10 o
   1  15   1     6145.10     6304.64    200.82 o
   2  15   1     1752.03     1827.88    124.90 o
   3  15   1     5242.57     5074.12    268.73 o
   4  15   1     2966.94     3022.80    144.19 o
   5  15   1     1821.16     2202.49    290.70 o
   6  15   1      421.55      417.89    146.00 o
   7  15   1     1792.81     1621.20    183.21 o
   8  15   1     2119.23     1559.55    335.94 o
   9  15   1     3565.70     3126.27    326.48 o
  10  15   1      242.48      456.77    157.37 o
  11  15   1      732.06      587.84    207.46 o
  12  15   1      152.63      238.75    160.83 o
  13  15   1       62.62     -102.25    176.33 o
  14  15   1     1510.52     1642.10    188.63 o
  15  15   1     1898.87     1639.68    193.46 o
 -14  16   1     2208.86     1750.20    162.02 o
 -13  16   1      340.33      239.94    105.94 o
 -12  16   1      327.08      415.01    166.08 o
 -11  16   1     1139.08      959.51    195.25 o
 -10  16   1       73.09       -8.96    136.51 o
  -9  16   1       80.18      -20.37    132.19 o
  -8  16   1     1036.84     1337.07    183.75 o
  -7  16   1      225.14      231.86    162.66 o
  -6  16   1     1767.54     1650.89    178.42 o
  -5  16   1     1130.61     1410.63    136.25 o
  -4  16   1        3.37      280.04    131.41 o
  -3  16   1      234.50      298.89    114.76 o
  -2  16   1     2565.96     2514.77    169.38 o
  -1  16   1       59.66      643.55    124.70 o
   0  16   1    12046.56    11605.49    327.36 o
   1  16   1     2500.44     2999.64    179.68 o
   2  16   1     2733.08     2824.45    156.26 o
   3  16   1      391.30      506.37    106.12 o
   4  16   1       13.08       30.98     87.42 o
   5  16   1      586.42      551.63    226.54 o
   6  16   1     1287.34     1626.48    246.42 o
   7  16   1       14.65       62.00    171.62 o
   8  16   1      339.87      166.05    203.49 o
   9  16   1        0.90      220.89    141.84 o
  10  16   1      166.82      -49.57    136.31 o
  11  16   1        7.34       44.32    151.25 o
  12  16   1     1475.70     1343.85    217.94 o
  13  16   1       11.27       94.13    212.07 o
 -12  17   1      678.95      702.19    205.63 o
 -11  17   1      107.52      105.51    160.26 o
 -10  17   1     1499.84     1721.76    281.34 o
  -9  17   1       44.96       58.18    197.46 o
  -8  17   1      748.50      752.44    223.36 o
  -7  17   1      327.00      495.39    130.08 o
  -6  17   1      388.76      661.67    160.18 o
  -5  17   1     1041.64      875.76    125.55 o
  -4  17   1      334.20      520.01    230.17 o
  -3  17   1      352.94      498.36    309.46 o
  -2  17   1      522.20      912.03    147.92 o
  -1  17   1      546.04      763.55    251.70 o
   0  17   1      324.92      429.43    126.12 o
   1  17   1      101.95      262.57    113.40 o
   2  17   1      853.73      789.26    139.79 o
   3  17   1       32.41      138.10    107.41 o
   4  17   1     1459.99     1473.08    155.63 o
   5  17   1      690.45      841.06    125.83 o
   6  17   1      247.89      152.17    205.88 o
   7  17   1        1.26       58.01    195.70 o
   8  17   1      307.93      301.36    208.16 o
   9  17   1      370.68      188.88    203.07 o
  10  17   1     1168.63     1187.39    331.19 o
  11  17   1      382.78      238.93    229.03 o
  12  17   1       66.51      153.64    226.10 o
 -10  18   1        4.59     -165.92    299.87 o
  -9  18   1      764.27      580.81    264.06 o
  -8  18   1       10.92      -71.73    188.86 o
  -7  18   1     4083.38     3559.16    247.65 o
  -6  18   1       69.95        4.48    134.27 o
  -5  18   1     1391.36     1473.91    167.18 o
  -4  18   1      611.76      455.49    135.41 o
  -3  18   1      152.63      102.44    113.40 o
  -2  18   1      111.59      241.68    126.12 o
  -1  18   1     5946.44     5809.39    393.85 o
   0  18   1       47.02      -58.18    113.93 o
   1  18   1     3599.69     3701.75    245.88 o
   2  18   1      165.41      176.20    187.98 o
   3  18   1      161.54      375.95    122.33 o
   4  18   1      156.78       50.28    105.38 o
   5  18   1     2981.85     3147.33    201.85 o
   6  18   1       75.19        1.79    104.27 o
   7  18   1      471.14      170.07    214.83 o
   8  18   1      624.48      519.17    259.58 o
   9  18   1      151.75     -214.83    214.83 o
  -7  19   1      153.02      125.32    170.07 o
  -6  19   1      124.17      125.10    129.79 o
  -5  19   1        2.89       88.10    118.27 o
  -4  19   1      539.63      379.07    135.09 o
  -3  19   1      144.48      191.47    126.88 o
  -2  19   1     2717.23     2692.58    438.61 o
  -1  19   1       78.68      241.68    132.92 o
   0  19   1      174.66       42.69    122.33 o
   1  19   1      196.77      298.37    132.47 o
   2  19   1     1212.37     1176.74    187.98 o
   3  19   1        0.01     -122.76    134.27 o
   4  19   1     1674.81     1629.90    196.93 o
   5  19   1       15.83       70.64    110.94 o
   6  19   1       85.54       10.36    108.25 o
 -24   0   2      840.79      761.38    214.83 o
 -23   0   2      983.58      901.97    380.26 o
 -22   0   2      520.92      421.42    154.07 o
 -21   0   2     1457.47     1574.91    187.35 o
 -20   0   2    18307.06    17764.75    490.41 o
 -19   0   2        4.34       47.43     76.00 o
 -18   0   2     1226.98     1713.06    147.36 o
 -17   0   2      283.83      253.73     73.92 o
 -16   0   2     3070.84     3630.94    152.27 o
 -15   0   2      485.18      774.09     82.96 o
 -14   0   2    22390.73    21638.57    329.24 o
 -13   0   2     1024.00     1237.63     67.03 o
 -12   0   2     4102.73     4505.87    107.45 o
 -11   0   2     2291.24     2322.86     79.71 o
 -10   0   2       32.31      265.82     47.20 o
  -9   0   2      304.72      209.70     30.14 o
  -8   0   2   206386.97   205191.48   2106.55 o
  -7   0   2       39.40        6.88     20.45 o
  -6   0   2    20034.05    26780.35    301.10 o
  -5   0   2      293.48      286.52     22.86 o
  -4   0   2   183300.55   183181.92   1689.97 o
  -3   0   2     1213.80     1411.40     49.82 o
  -2   0   2     3897.94     3222.91     64.64 o
  -1   0   2       95.76      100.16     41.34 o
   1   0   2        2.44       54.87     12.40 o
   2   0   2     2424.09     1883.31    101.07 o
   3   0   2        5.52       57.30     31.87 o
   4   0   2   687736.25   690765.25   7325.44 o
   5   0   2        2.95       47.21     22.51 o
   6   0   2     4559.69     4493.75    102.32 o
   7   0   2     6445.44     6193.31    129.61 o
   8   0   2       82.02      184.24     44.23 o
   9   0   2     2786.88     2427.03    113.81 o
  10   0   2    46804.71    48954.79    662.48 o
  11   0   2      343.51      382.89     49.67 o
  12   0   2     4464.03     4388.30    118.42 o
  13   0   2        0.85       27.25     48.70 o
  14   0   2    18154.20    17013.28    333.12 o
  15   0   2      611.29      702.69    106.07 o
  16   0   2     7351.64     8030.09    205.23 o
  17   0   2      132.60      310.30     85.34 o
  18   0   2      230.42       60.75    130.50 o
  19   0   2      336.89      273.09     87.28 o
  20   0   2    15674.22    15796.70    475.64 o
  21   0   2      676.16     1196.88    201.94 o
  22   0   2     1155.43     1215.69    212.70 o
  23   0   2      101.68       39.01    163.39 o
 -24   1   2       34.68     -117.92    117.92 o
 -23   1   2     1862.79     1929.65    164.79 o
 -22   1   2       41.64      -38.15     78.69 o
 -21   1   2      569.74      519.73    105.94 o
 -20   1   2     1032.70     1248.78     96.70 o
 -19   1   2     5636.37     5996.57    154.71 o
 -18   1   2       34.14      126.55     58.40 o
 -17   1   2     4139.00     4310.15    115.25 o
 -16   1   2      599.24      813.96     59.63 o
 -15   1   2    20376.99    20145.53    316.33 o
 -14   1   2     1568.31     1427.43     62.93 o
 -13   1   2     5256.87     5342.56     81.09 o
 -12   1   2       71.71      167.63     25.97 o
 -11   1   2     2015.69     2357.96     47.27 o
 -10   1   2     2513.52     2367.74     44.12 o
  -9   1   2    18764.74    17214.64    144.55 o
  -8   1   2     1324.38     1220.89     32.21 o
  -7   1   2      338.34      343.87     18.66 o
  -6   1   2        3.83       57.57     13.90 o
  -5   1   2    18823.30    18483.39    169.82 o
  -4   1   2     3228.83     2642.26     64.80 o
  -3   1   2    77794.66    72703.27    583.44 o
  -2   1   2      694.09      654.65     16.05 o
  -1   1   2      177.18      309.03     15.22 o
   0   1   2      150.86       82.79      9.90 o
   1   1   2    13974.25    13054.50    146.50 o
   2   1   2     3163.10     3171.89     41.50 o
   3   1   2    34333.02    32911.14    279.87 o
   4   1   2     1035.40      825.30     24.21 o
   5   1   2    17045.69    15394.60    131.13 o
   6   1   2        1.74       45.83     14.08 o
   7   1   2     4657.97     4234.08     75.90 o
   8   1   2      392.22      502.45     23.82 o
   9   1   2    56060.32    55230.43    449.58 o
  10   1   2      401.97      349.92     27.39 o
  11   1   2     2009.30     1972.56     54.80 o
  12   1   2      171.52      192.31     27.91 o
  13   1   2      212.63      274.85     39.58 o
  14   1   2      139.30      126.90     40.43 o
  15   1   2     6914.13     6719.21    130.26 o
  16   1   2     2380.86     2483.74    104.51 o
  17   1   2     2309.22     2665.12    111.10 o
  18   1   2      960.28     1038.24     82.63 o
  19   1   2      191.02      195.86     69.23 o
  20   1   2      257.28      220.73     74.12 o
  21   1   2     3092.38     3200.29    148.01 o
  22   1   2       18.43      140.09    108.42 o
  23   1   2     1709.34     1638.38    171.61 o
 -24   2   2        1.42      -66.54    102.62 o
 -23   2   2        5.79      -75.53    119.44 o
 -22   2   2      437.65      483.66    100.68 o
 -21   2   2     2834.78     2840.65    144.17 o
 -20   2   2      291.79      361.52    102.93 o
 -19   2   2      347.19      191.54     61.95 o
 -18   2   2     1005.07     1046.38    122.26 o
 -17   2   2      624.23      711.86     65.32 o
 -16   2   2      375.43      640.46     60.06 o
 -15   2   2    10081.50    10266.52    166.88 o
 -14   2   2     2138.93     2283.23     79.45 o
 -13   2   2     2115.35     1730.46     70.95 o
 -12   2   2       28.65       62.19     23.43 o
 -11   2   2    24459.73    24881.93    220.06 o
 -10   2   2      270.47      200.50     23.00 o
  -9   2   2    10900.15    11843.53    126.35 o
  -8   2   2     4064.48     4322.29     84.72 o
  -7   2   2       99.58      128.91     18.07 o
  -6   2   2      722.18      806.57     28.90 o
  -5   2   2    16744.89    17011.66    152.16 o
  -4   2   2        3.57      -14.73     25.37 o
  -3   2   2    17366.19    17751.19    160.27 o
  -2   2   2     6473.02     6707.80    124.06 o
  -1   2   2     4501.31     5316.66     54.74 o
   0   2   2      190.08      194.54      9.28 o
   1   2   2       38.68       29.97     10.16 o
   2   2   2     2435.87     2273.77     42.19 o
   3   2   2    18122.84    20771.04    167.38 o
   4   2   2     7087.05     6717.20     82.50 o
   5   2   2      154.97      277.33     16.60 o
   6   2   2     3849.67     3683.99     53.87 o
   7   2   2    22492.04    21684.35    197.08 o
   8   2   2     2806.52     2722.01     53.82 o
   9   2   2      370.65      578.60     31.39 o
  10   2   2     1113.10     1222.01     40.54 o
  11   2   2      151.45      180.26     26.13 o
  12   2   2      173.60      143.81     36.79 o
  13   2   2     4235.92     4291.92     96.91 o
  14   2   2     4465.27     4213.83    101.34 o
  15   2   2      698.95      969.05     65.83 o
  16   2   2        3.56      213.09     52.09 o
  17   2   2      834.71      942.34     83.51 o
  18   2   2       51.50      -56.35     56.35 o
  19   2   2     1060.24     1139.45    121.37 o
  20   2   2      290.47      202.75     78.38 o
  21   2   2      448.72      554.67     95.88 o
  22   2   2      460.73      467.36    107.39 o
  23   2   2      267.40      254.61    100.17 o
 -23   3   2       89.69      -65.73    103.08 o
 -22   3   2     1537.47     1662.78    158.65 o
 -21   3   2     1189.11     1149.82    134.89 o
 -20   3   2       73.97       40.91     71.89 o
 -19   3   2     1877.38     1784.03     98.64 o
 -18   3   2      935.48      984.06     78.43 o
 -17   3   2     2018.21     2414.09    101.98 o
 -16   3   2     5941.87     5897.07    134.02 o
 -15   3   2     9094.15     8900.80    198.54 o
 -14   3   2       98.81      149.39     37.60 o
 -13   3   2     2182.30     2066.08     57.68 o
 -12   3   2      286.78      143.02     24.82 o
 -11   3   2      496.11      614.78     42.80 o
 -10   3   2     9879.60    10604.12    140.74 o
  -9   3   2     7321.78     7182.82     92.65 o
  -8   3   2    21557.79    18769.76    180.96 o
  -7   3   2      169.59       67.85     18.36 o
  -6   3   2    12339.68    10767.86    112.31 o
  -5   3   2       11.76       96.71     15.14 o
  -4   3   2      324.87      282.49     22.72 o
  -3   3   2     5391.66     3856.40     79.91 o
  -2   3   2      539.27      556.72     33.91 o
  -1   3   2      149.43      301.91     12.13 o
   0   3   2     6681.04     6001.45     57.70 o
   1   3   2     1729.48     1857.84     44.47 o
   2   3   2    54122.13    48603.51    402.62 o
   3   3   2     2901.40     3523.66     49.89 o
   4   3   2     2502.56     2304.02     33.72 o
   5   3   2       69.01       64.78     16.61 o
   6   3   2      264.54      337.75     20.68 o
   7   3   2     2904.68     2147.81     40.97 o
   8   3   2     1084.00     1078.72     39.37 o
   9   3   2      718.42      931.44     39.55 o
  10   3   2     4167.63     3750.41     71.44 o
  11   3   2      613.39      750.69     43.99 o
  12   3   2      808.13     1033.49     47.22 o
  13   3   2      143.74      134.86     39.15 o
  14   3   2     2070.16     2138.81     79.88 o
  15   3   2      605.95      592.55     58.78 o
  16   3   2       38.94       71.68     48.18 o
  17   3   2      317.94      263.39     57.97 o
  18   3   2      132.83       58.06     56.84 o
  19   3   2     1153.04     1204.73     96.00 o
  20   3   2      719.65      660.69    103.43 o
  21   3   2     1240.72     1320.83    166.80 o
  22   3   2      687.56      660.53    120.21 o
  23   3   2      582.90      418.72    223.78 o
 -23   4   2        3.09        7.82    125.85 o
 -22   4   2       47.30      -24.47    108.66 o
 -21   4   2       49.06       17.10     76.45 o
 -20   4   2      193.27       43.85     82.32 o
 -19   4   2      136.99      166.46     82.89 o
 -18   4   2     1482.60     2052.62    144.57 o
 -17   4   2       10.83      -23.44     49.29 o
 -16   4   2      339.15      360.40     56.86 o
 -15   4   2     3232.34     3384.90    134.73 o
 -14   4   2     1462.33     1595.38     68.84 o
 -13   4   2     7123.79     7269.45    107.19 o
 -12   4   2      364.07      358.34     32.37 o
 -11   4   2       35.37       13.75     22.41 o
 -10   4   2     5400.15     5477.61     76.99 o
  -9   4   2     7719.73     7156.46     89.20 o
  -8   4   2     4562.70     4568.81     64.83 o
  -7   4   2     4174.13     4732.55     64.80 o
  -6   4   2    15269.05    16922.58    149.95 o
  -5   4   2    13202.33    11938.58    142.27 o
  -4   4   2      270.66      291.91     22.74 o
  -3   4   2     5032.00     5637.38    112.68 o
  -2   4   2    46945.73    49478.50    442.14 o
  -1   4   2     2519.76     2602.74     43.68 o
   0   4   2    17853.32    16611.75    153.87 o
   1   4   2     9432.31     8920.22    100.37 o
   2   4   2    70301.95    73574.92    644.56 o
   3   4   2     2184.68     2633.72     87.13 o
   4   4   2      774.95      722.90     27.72 o
   5   4   2     3934.72     3647.14     47.60 o
   6   4   2      461.87      923.97     43.77 o
   7   4   2    17711.04    15616.50    150.16 o
   8   4   2     1886.09     2622.10     51.27 o
   9   4   2     6098.57     5402.00     73.38 o
  10   4   2     5121.28     4798.72     78.62 o
  11   4   2        8.95       29.96     28.17 o
  12   4   2     1846.24     2082.96     64.06 o
  13   4   2     5228.24     5037.24    104.80 o
  14   4   2      255.30      309.69     47.46 o
  15   4   2      167.29      197.91     49.74 o
  16   4   2     1178.83     1249.26     75.32 o
  17   4   2       50.27      163.91     54.89 o
  18   4   2     1999.51     1928.15    141.25 o
  19   4   2      423.59      441.40     85.26 o
  20   4   2      309.81      146.20     80.85 o
  21   4   2        5.99       25.88    110.20 o
  22   4   2      361.10      380.43    308.82 o
 -23   5   2       76.91      -43.39     96.72 o
 -22   5   2        1.37        3.73     88.93 o
 -21   5   2       55.35      -92.77    133.31 o
 -20   5   2      248.76      158.85     82.09 o
 -19   5   2     1454.24     1522.75    114.71 o
 -18   5   2       68.11       88.70     67.43 o
 -17   5   2      486.19      514.64     68.87 o
 -16   5   2        1.86      -37.10     48.62 o
 -15   5   2       62.80      102.03     47.96 o
 -14   5   2       72.50      225.70     41.66 o
 -13   5   2      829.19     1045.84     51.83 o
 -12   5   2     1858.29     1960.29     55.45 o
 -11   5   2     2488.29     2420.74     56.64 o
 -10   5   2     2037.97     2073.65     49.78 o
  -9   5   2      206.88      180.20     23.84 o
  -8   5   2      562.39      545.62     28.16 o
  -7   5   2      650.79      728.58     28.08 o
  -6   5   2     1745.94     1946.23     41.54 o
  -5   5   2     1582.64     1545.11     34.61 o
  -4   5   2      563.12      542.35     40.10 o
  -3   5   2     5111.78     4677.56     73.39 o
  -2   5   2     1248.63     1067.48     26.09 o
  -1   5   2      846.41      705.79     25.68 o
   0   5   2     2970.89     2573.37     42.30 o
   1   5   2      143.86      268.09     22.98 o
   2   5   2      649.13      654.09     32.81 o
   3   5   2      413.05      469.14     27.25 o
   4   5   2     4051.22     3953.65     61.67 o
   5   5   2      917.07      941.28     35.54 o
   6   5   2      546.09      560.81     25.05 o
   7   5   2      112.59      114.14     20.32 o
   8   5   2     1245.46     1161.06     43.52 o
   9   5   2     3090.86     3076.10     59.60 o
  10   5   2     2814.92     3189.21     67.17 o
  11   5   2      459.11      541.73     35.05 o
  12   5   2        4.01      153.56     41.65 o
  13   5   2     1747.03     1741.99     70.60 o
  14   5   2      148.69      305.36     47.02 o
  15   5   2     1391.27     1599.54     77.24 o
  16   5   2     2669.91     2777.96    112.64 o
  17   5   2      537.05      577.51     81.64 o
  18   5   2      299.73      303.13     76.13 o
  19   5   2      693.26      709.56     91.89 o
  20   5   2     1241.75     1376.40    128.93 o
  21   5   2       18.95      -70.33     91.62 o
  22   5   2      105.80      164.20    128.37 o
 -23   6   2       97.08      -64.41    123.66 o
 -22   6   2      460.28      449.86    104.08 o
 -21   6   2     7640.49     7482.37    220.00 o
 -20   6   2       83.15       53.33     80.39 o
 -19   6   2     2589.69     2601.22    140.24 o
 -18   6   2     2640.00     2856.50    128.07 o
 -17   6   2     1082.83     1075.82     93.20 o
 -16   6   2      779.15      700.60     73.49 o
 -15   6   2    22675.03    22438.16    312.16 o
 -14   6   2       79.29       94.93     40.01 o
 -13   6   2    18408.73    17754.98    206.42 o
 -12   6   2     2275.78     2476.02     62.38 o
 -11   6   2    15011.79    15341.95    157.31 o
 -10   6   2       36.86       85.52     24.22 o
  -9   6   2      278.82      525.20     29.96 o
  -8   6   2      116.51      196.48     24.98 o
  -7   6   2    23376.78    24417.20    217.17 o
  -6   6   2      797.55     1097.86     34.49 o
  -5   6   2     7718.58     6567.25     93.41 o
  -4   6   2     4048.48     3171.76     55.21 o
  -3   6   2     5339.95     5226.32     76.32 o
  -2   6   2       30.22       66.24     17.41 o
  -1   6   2   124439.26   136930.02   1215.43 o
   0   6   2      484.44      312.14     22.43 o
   1   6   2    34919.90    29704.93    307.37 o
   2   6   2      223.45      512.58     33.75 o
   3   6   2       21.30      207.54     23.84 o
   4   6   2        0.79       -0.29     21.06 o
   5   6   2    62743.91    68515.48    574.44 o
   6   6   2      329.72      586.64     34.47 o
   7   6   2    26052.82    25332.65    230.05 o
   8   6   2     1955.54     2021.92     50.19 o
   9   6   2      651.82      727.41     40.36 o
  10   6   2      376.15      336.98     31.53 o
  11   6   2     7342.92     7451.39    121.83 o
  12   6   2      375.30      505.83     44.28 o
  13   6   2     1749.11     1463.89     67.43 o
  14   6   2     1121.45     1264.45     71.46 o
  15   6   2       43.98      400.53     57.12 o
  16   6   2      428.72      414.97     65.10 o
  17   6   2     4363.19     4826.64    144.66 o
  18   6   2     1027.79      955.81    108.36 o
  19   6   2    10199.05     9839.62    254.84 o
  20   6   2      441.08      433.03    101.64 o
  21   6   2     6739.91     7099.94    252.53 o
  22   6   2     1413.26     1123.85    174.17 o
 -22   7   2     2249.23     2401.14    180.58 o
 -21   7   2      353.12      158.38    102.27 o
 -20   7   2      189.05      118.82     94.75 o
 -19   7   2      302.46      163.27     79.84 o
 -18   7   2     4632.82     4870.77    175.13 o
 -17   7   2      282.06      273.82     69.07 o
 -16   7   2    19126.27    18368.68    307.37 o
 -15   7   2     4674.00     5009.44    211.15 o
 -14   7   2     1484.39     1682.59     75.43 o
 -13   7   2     6223.61     6139.96    110.60 o
 -12   7   2     5370.56     5455.90     94.63 o
 -11   7   2      636.28      755.87     43.01 o
 -10   7   2    30321.76    29537.44    277.14 o
  -9   7   2        3.38       58.25     23.62 o
  -8   7   2    15682.54    15396.45    154.12 o
  -7   7   2     4631.79     4635.04     70.11 o
  -6   7   2     4673.64     4311.46     90.24 o
  -5   7   2      691.46      762.22     33.38 o
  -4   7   2    18973.87    18906.96    215.66 o
  -3   7   2     2914.14     2882.80     70.62 o
  -2   7   2    64787.30    64813.57    552.87 o
  -1   7   2     2249.14     2335.80     45.72 o
   0   7   2    21145.33    22487.53    213.81 o
   1   7   2     1344.31     1410.98     51.64 o
   2   7   2    59483.68    63481.59    607.26 o
   3   7   2       43.31       64.22     22.58 o
   4   7   2    45312.32    42471.86    381.24 o
   5   7   2      367.67      386.56     32.16 o
   6   7   2     5185.41     6463.10    103.02 o
   7   7   2     1437.34     1665.57     58.55 o
   8   7   2    19825.94    20160.96    207.53 o
   9   7   2      404.40      476.07     34.81 o
  10   7   2     8440.28     8088.74    114.91 o
  11   7   2        4.18       79.05     34.83 o
  12   7   2        9.30      315.57     41.26 o
  13   7   2     2031.35     2334.96     87.71 o
  14   7   2     5298.33     5252.31    120.14 o
  15   7   2      692.78      787.38     64.98 o
  16   7   2     2793.81     2860.08    142.27 o
  17   7   2      755.11      701.31     96.92 o
  18   7   2       95.35       78.75     79.74 o
  19   7   2     3537.06     3782.49    180.18 o
  20   7   2     2344.62     2506.02    251.48 o
  21   7   2      230.42      319.18    109.55 o
 -22   8   2       51.40      -66.12    161.16 o
 -21   8   2      479.05      609.67    128.95 o
 -20   8   2      171.04       63.76    148.78 o
 -19   8   2     1293.96      910.58    117.12 o
 -18   8   2      216.18      539.55     96.76 o
 -17   8   2      200.13      288.90     76.49 o
 -16   8   2      606.48      593.64     78.51 o
 -15   8   2     7163.02     7433.40    205.98 o
 -14   8   2     4757.46     4662.84    120.96 o
 -13   8   2    10017.75     9856.21    184.63 o
 -12   8   2     1958.27     2296.00     90.54 o
 -11   8   2       67.71      124.02     39.61 o
 -10   8   2      167.40      396.16     34.23 o
  -9   8   2     6704.13     6628.19     95.39 o
  -8   8   2     4501.32     4282.88     72.73 o
  -7   8   2    36852.88    34554.55    311.41 o
  -6   8   2     3656.85     4195.84     81.83 o
  -5   8   2     1178.91     1236.98     48.77 o
  -4   8   2     1122.97     1703.05     56.23 o
  -3   8   2      357.64      574.07     28.72 o
  -2   8   2     3746.26     3486.01     62.26 o
  -1   8   2     7551.51     7448.13    172.18 o
   0   8   2    22782.96    25818.05    245.56 o
   1   8   2    18212.07    18012.73    187.65 o
   2   8   2    23487.98    22881.68    253.64 o
   3   8   2      314.43      502.92     37.61 o
   4   8   2       13.99       89.98     25.24 o
   5   8   2     2174.95     1995.77     59.64 o
   6   8   2       11.23       51.06     29.66 o
   7   8   2    12047.46    11572.20    167.39 o
   8   8   2     6671.23     6159.65    110.13 o
   9   8   2     1291.75     1473.00     51.56 o
  10   8   2      340.30      547.17     40.00 o
  11   8   2     2019.54     1998.76     79.59 o
  12   8   2      547.65      618.13     55.90 o
  13   8   2    11067.06    10370.45    170.76 o
  14   8   2     2406.65     2270.76     96.85 o
  15   8   2     1740.25     1786.54    100.97 o
  16   8   2      543.78      474.18     75.02 o
  17   8   2     1299.27     1225.93    111.49 o
  18   8   2       27.53      -16.40     80.23 o
  19   8   2      530.50      593.78    106.09 o
  20   8   2        6.03       65.21     95.16 o
  21   8   2      203.36      302.33    136.30 o
 -21   9   2       32.96       35.76    122.63 o
 -20   9   2      261.82      173.04    109.26 o
 -19   9   2      462.74      423.68    133.08 o
 -18   9   2      638.40      626.18    115.42 o
 -17   9   2       18.98       -7.27     66.57 o
 -16   9   2       81.92       73.99     64.77 o
 -15   9   2     3030.94     3115.40    126.96 o
 -14   9   2      280.24      356.88     72.65 o
 -13   9   2      441.44      559.34     66.68 o
 -12   9   2     1202.85     1123.91     73.56 o
 -11   9   2     2107.15     2165.75     83.39 o
 -10   9   2       22.88      141.77     40.78 o
  -9   9   2     2448.72     2377.85     66.32 o
  -8   9   2      335.06      500.76     34.97 o
  -7   9   2      560.55      642.29     40.20 o
  -6   9   2      355.01      322.97     34.28 o
  -5   9   2     2512.65     2402.81     67.40 o
  -4   9   2     2137.48     2100.96     67.60 o
  -3   9   2    13929.72    13313.17    150.40 o
  -2   9   2       17.50       61.49     23.45 o
  -1   9   2     2613.74     2795.16     73.09 o
   0   9   2      323.36      272.08     27.25 o
   1   9   2     2424.03     2140.13     51.72 o
   2   9   2       10.84       40.77     29.71 o
   3   9   2      413.30      478.48     41.08 o
   4   9   2       88.94      170.05     32.25 o
   5   9   2    12076.09    13035.47    171.31 o
   6   9   2     2156.79     2377.15     71.97 o
   7   9   2     2544.69     3024.08     95.48 o
   8   9   2      447.46      513.30     48.97 o
   9   9   2     5821.52     5654.80     98.36 o
  10   9   2        7.70      184.11     36.50 o
  11   9   2      566.31      720.09     61.69 o
  12   9   2      985.36     1165.78     76.48 o
  13   9   2        1.14      111.26     57.22 o
  14   9   2      408.27      261.02     56.42 o
  15   9   2     1303.00     1222.71    140.12 o
  16   9   2     1084.42     1040.71     91.21 o
  17   9   2      580.79      476.11     95.90 o
  18   9   2       96.64       64.49     80.62 o
  19   9   2      391.05      280.64     93.34 o
  20   9   2       11.00       87.54     92.43 o
 -20  10   2     1598.83     1566.24    286.76 o
 -19  10   2     1649.15     1614.96    146.66 o
 -18  10   2      672.65      574.23    140.67 o
 -17  10   2      437.77      407.12    109.67 o
 -16  10   2     3227.98     2973.99    139.22 o
 -15  10   2     3080.78     3231.99    122.28 o
 -14  10   2     6004.48     6360.09    164.12 o
 -13  10   2     4714.58     4895.40    135.43 o
 -12  10   2     3250.11     3224.84    125.33 o
 -11  10   2    13479.32    13384.75    241.14 o
 -10  10   2     2495.55     2403.61     89.20 o
  -9  10   2      442.96      609.46     46.08 o
  -8  10   2    25904.09    24949.04    380.61 o
  -7  10   2        8.89      366.67     70.35 o
  -6  10   2     7986.49     7341.53    168.02 o
  -5  10   2      767.74      870.82     52.22 o
  -4  10   2      120.14      174.84     28.81 o
  -3  10   2     1203.33     1358.05     51.70 o
  -2  10   2     8846.61     8686.82    123.88 o
  -1  10   2     2357.16     2934.40    113.49 o
   0  10   2    20571.32    20524.63    228.18 o
   1  10   2     3871.16     4296.24    109.89 o
   2  10   2     3553.70     3557.86     87.73 o
   3  10   2     2342.82     2413.54     77.85 o
   4  10   2     7251.71     7202.86    178.87 o
   5  10   2     3664.70     3520.71    100.26 o
   6  10   2     8831.02     8267.70    170.31 o
   7  10   2     2077.15     2904.55    104.98 o
   8  10   2     4738.52     4560.66    108.87 o
   9  10   2      241.13      300.63     60.05 o
  10  10   2       35.34       76.46     49.04 o
  11  10   2     1108.95     1065.02     82.95 o
  12  10   2     9691.78     9491.39    175.18 o
  13  10   2      446.81      573.74     77.68 o
  14  10   2       44.33       69.89     56.65 o
  15  10   2     2664.01     2485.63    109.84 o
  16  10   2      165.28       51.61     65.69 o
  17  10   2     3989.63     3968.24    168.00 o
  18  10   2      751.01      767.33    106.64 o
  19  10   2     4620.52     4313.83    190.12 o
  20  10   2     1647.51     1864.33    173.62 o
 -20  11   2      774.07      821.92    147.26 o
 -19  11   2        4.37       -0.86     98.99 o
 -18  11   2      216.03       36.86    128.11 o
 -17  11   2     3021.00     3504.30    183.28 o
 -16  11   2     4234.33     4165.41    166.33 o
 -15  11   2     1780.52     2021.82    110.65 o
 -14  11   2        2.39      100.02     89.98 o
 -13  11   2        2.91       99.37     66.72 o
 -12  11   2      977.12     1048.41    101.41 o
 -11  11   2      941.66     1091.28     74.42 o
 -10  11   2     1793.72     2007.43    117.35 o
  -9  11   2      242.08      434.28     43.81 o
  -8  11   2       81.96       28.56     52.07 o
  -7  11   2       19.67      130.25     52.06 o
  -6  11   2       46.04      117.06     49.34 o
  -5  11   2      425.71      536.74     48.56 o
  -4  11   2     3245.01     3468.86     89.22 o
  -3  11   2      298.16      465.75     40.31 o
  -2  11   2       54.56       88.16     32.55 o
  -1  11   2     1393.75     1442.56     56.03 o
   0  11   2        1.47       25.59     32.28 o
   1  11   2     2482.85     2462.49     90.17 o
   2  11   2     8888.20     8911.17    133.00 o
   3  11   2      602.61      797.43     61.23 o
   4  11   2      200.51      339.74     49.41 o
   5  11   2      387.44      380.66     53.51 o
   6  11   2     1374.84     1352.01     78.64 o
   7  11   2     1207.68     1243.85     89.96 o
   8  11   2     2282.65     2298.33    115.66 o
   9  11   2      351.09      607.95     82.96 o
  10  11   2        6.06      188.78     80.34 o
  11  11   2     1081.85      927.34    131.94 o
  12  11   2      246.32      255.32     68.92 o
  13  11   2       87.32       81.21     51.67 o
  14  11   2      550.25      575.37     77.08 o
  15  11   2      212.71      194.60     67.66 o
  16  11   2      126.14       98.44     83.53 o
  17  11   2      235.81      126.65     91.66 o
  18  11   2        3.04      -55.24     88.50 o
  19  11   2      462.38      435.65    128.99 o
 -19  12   2      336.20      214.52    121.53 o
 -18  12   2       78.35      181.55    131.59 o
 -17  12   2        1.25       24.69    142.96 o
 -16  12   2      324.56      214.49    139.69 o
 -15  12   2      216.37      223.37     93.95 o
 -14  12   2      752.09      873.23    116.76 o
 -13  12   2     1834.99     2062.97    156.85 o
 -12  12   2      248.86      332.32     93.69 o
 -11  12   2        6.05       -5.75     91.73 o
 -10  12   2      187.87      465.21     65.22 o
  -9  12   2      830.56      884.02    111.59 o
  -8  12   2      562.01      763.02     86.04 o
  -7  12   2        1.38       56.11     59.53 o
  -6  12   2      355.29     1220.57     69.38 o
  -5  12   2       15.28      259.73     42.29 o
  -4  12   2     1173.73     1232.15     65.55 o
  -3  12   2     1068.39     1151.41     63.51 o
  -2  12   2      448.57      851.65     72.32 o
  -1  12   2       28.38      215.63     43.30 o
   0  12   2       23.15     1319.68     67.25 o
   1  12   2     1193.95     1312.26     61.27 o
   2  12   2     2859.29     2937.90     80.62 o
   3  12   2       47.09       82.00     51.09 o
   4  12   2       85.08      237.94     52.63 o
   5  12   2      221.25      262.97     68.08 o
   6  12   2     1567.28     1783.49    112.92 o
   7  12   2      336.55      429.41     76.45 o
   8  12   2      508.81      759.87    115.42 o
   9  12   2       54.31      -37.41     76.30 o
  10  12   2     1562.58     1366.50    128.35 o
  11  12   2     1035.85      913.53    103.49 o
  12  12   2      218.64      222.78     72.27 o
  13  12   2     1384.38     1501.00    129.51 o
  14  12   2      389.46      485.92    196.29 o
  15  12   2        6.18       36.24    174.29 o
  16  12   2      198.12      172.55    124.03 o
  17  12   2      889.52      891.36    129.42 o
  18  12   2        8.96       35.60    100.25 o
 -18  13   2      241.06      316.87    126.12 o
 -17  13   2     1287.19     1122.11    140.01 o
 -16  13   2       75.12       -0.50    221.41 o
 -15  13   2     1988.69     1885.76    168.87 o
 -14  13   2      589.90      764.79    124.19 o
 -13  13   2       53.07      153.07     92.19 o
 -12  13   2      317.08      197.87     95.16 o
 -11  13   2       51.42      200.86     83.34 o
 -10  13   2      987.15     1102.68    104.00 o
  -9  13   2    11214.75    11551.77    334.49 o
  -8  13   2     1317.96     1679.62    201.55 o
  -7  13   2      544.83      593.91    113.37 o
  -6  13   2        0.27       84.05     45.08 o
  -5  13   2      737.00      896.28     94.10 o
  -4  13   2      259.67      173.58     57.60 o
  -3  13   2     6335.64     6926.06    200.72 o
  -2  13   2       20.78       64.81     53.95 o
  -1  13   2      510.96      594.05     70.00 o
   0  13   2      183.16      186.43     59.37 o
   1  13   2      390.22      524.18     60.14 o
   2  13   2       47.86      167.39     50.06 o
   3  13   2     8400.73     8383.17    195.35 o
   4  13   2      382.20      361.90    109.59 o
   5  13   2       98.87      174.54     67.41 o
   6  13   2      803.69      924.83     92.63 o
   7  13   2       12.77      156.05     98.57 o
   8  13   2        3.08      128.23     83.72 o
   9  13   2     5839.50     6023.34    218.64 o
  10  13   2      308.82      278.24    100.02 o
  11  13   2      377.31      360.81    164.43 o
  12  13   2       54.44       11.32     68.02 o
  13  13   2       16.34        9.33    124.71 o
  14  13   2      973.63     1002.99    120.50 o
  15  13   2     1885.42     2118.23    198.85 o
  16  13   2        2.28     -261.27    329.53 o
  17  13   2       38.97      -56.08    170.07 o
 -17  14   2     1013.66     1196.85    223.78 o
 -16  14   2       19.80      110.52    143.68 o
 -15  14   2       23.36        2.40    167.96 o
 -14  14   2    10610.91    10170.23    385.01 o
 -13  14   2     1753.26     1303.44    135.63 o
 -12  14   2     9746.16     9692.54    282.49 o
 -11  14   2     3236.88     3189.17    165.26 o
 -10  14   2     1761.47     1628.53    196.26 o
  -9  14   2     1963.44     1765.24    281.04 o
  -8  14   2    15952.25    14063.58    317.89 o
  -7  14   2       97.65       73.63     69.22 o
  -6  14   2     4952.46     5129.15    179.87 o
  -5  14   2      791.92      933.85     98.19 o
  -4  14   2       44.22       59.02     58.62 o
  -3  14   2       51.03      170.72     68.86 o
  -2  14   2    14319.54    13305.66    266.98 o
  -1  14   2       49.56      174.37     64.75 o
   0  14   2     6258.46     6668.29    199.10 o
   1  14   2       30.44      148.88     81.40 o
   2  14   2     1244.91     1254.53    104.00 o
   3  14   2       11.84       34.12     63.39 o
   4  14   2     1538.87     1738.94    139.20 o
   5  14   2      184.30      178.37    152.46 o
   6  14   2    12412.66    12070.12    301.72 o
   7  14   2      134.37       50.44     87.58 o
   8  14   2     6728.74     6378.89    228.92 o
   9  14   2      337.03      290.52    102.57 o
  10  14   2     1267.90     1213.96    138.77 o
  11  14   2      144.33      113.53    100.29 o
  12  14   2     7776.22     7167.35    350.92 o
  13  14   2       80.27     -102.25    107.24 o
  14  14   2      755.14      785.18    139.54 o
  15  14   2     1659.16     1883.16    192.09 o
  16  14   2     4325.42     3812.86    283.02 o
 -15  15   2     3238.22     3584.12    227.60 o
 -14  15   2      338.54      164.59    113.38 o
 -13  15   2     1206.74     1314.39    147.29 o
 -12  15   2      488.33      513.70    104.97 o
 -11  15   2     2100.53     2042.14    144.21 o
 -10  15   2     2121.52     2016.94    278.23 o
  -9  15   2     2456.27     2745.52    231.39 o
  -8  15   2        1.15      156.85     76.03 o
  -7  15   2      478.78      318.61    122.74 o
  -6  15   2      243.50      276.06    112.40 o
  -5  15   2     1296.72     1329.36    114.52 o
  -4  15   2     2513.14     2426.95    146.95 o
  -3  15   2     5495.33     5235.25    182.80 o
  -2  15   2     1034.99     1292.70    123.98 o
  -1  15   2      150.21      354.77     90.06 o
   0  15   2      867.86     1090.75    106.65 o
   1  15   2     1596.85     1519.87    117.09 o
   2  15   2      709.58      897.91    138.24 o
   3  15   2     3179.70     3372.98    156.49 o
   4  15   2     2084.97     1896.44    119.40 o
   5  15   2      909.91      767.89    145.15 o
   6  15   2        3.81      139.13     99.43 o
   7  15   2      641.84      511.67    107.55 o
   8  15   2     1001.14     1021.47    146.00 o
   9  15   2     2260.98     2315.19    463.41 o
  10  15   2     1893.60     2065.25    224.80 o
  11  15   2      897.96      602.37    174.52 o
  12  15   2      262.71      158.93    235.78 o
  13  15   2      173.88      216.61     98.55 o
  14  15   2       37.32       11.40    221.51 o
  15  15   2     2698.84     2923.77    452.04 o
 -14  16   2      620.79      947.26    150.17 o
 -13  16   2     2136.81     2083.54    157.90 o
 -12  16   2      462.09      407.41    109.13 o
 -11  16   2      494.54      587.38    106.09 o
 -10  16   2      104.34      122.38    143.51 o
  -9  16   2      986.84      935.92    110.98 o
  -8  16   2     1150.77     1466.85    122.52 o
  -7  16   2     2975.39     2804.39    152.86 o
  -6  16   2      145.54      475.80     92.22 o
  -5  16   2     1687.95     1964.53    220.54 o
  -4  16   2       49.81       34.63     86.34 o
  -3  16   2     1438.14     1809.99    269.62 o
  -2  16   2     1940.55     2251.16    226.82 o
  -1  16   2     8260.23     8004.06    265.35 o
   0  16   2     1275.73     1795.86    148.72 o
   1  16   2    11179.05    10381.34    383.51 o
   2  16   2       19.41       98.75     87.55 o
   3  16   2      117.43      169.93    187.81 o
   4  16   2        7.17       -4.61     76.94 o
   5  16   2     2418.75     2496.72    214.47 o
   6  16   2     2476.20     2749.90    362.52 o
   7  16   2     1380.10     1303.81    268.54 o
   8  16   2      473.39     -129.00    375.95 o
   9  16   2       40.28      -31.56    137.53 o
  10  16   2      421.41      455.80    373.27 o
  11  16   2      827.45      964.39    200.42 o
  12  16   2      214.08      209.97    184.52 o
  13  16   2     1940.22     1651.03    598.02 o
 -12  17   2      641.11      626.17    205.05 o
 -11  17   2       71.16      -82.97    156.69 o
 -10  17   2     2309.09     2248.94    251.59 o
  -9  17   2      121.43      107.19    143.51 o
  -8  17   2     1653.72     1521.53    151.95 o
  -7  17   2       15.70      -91.83    145.03 o
  -6  17   2      573.32      726.87    120.91 o
  -5  17   2      141.03      303.97    217.22 o
  -4  17   2     2569.05     2793.20    183.59 o
  -3  17   2      291.17      308.63    169.88 o
  -2  17   2      253.06      203.67    170.37 o
  -1  17   2       19.98      440.24    170.51 o
   0  17   2        1.77      245.39     98.27 o
   1  17   2      142.88      481.33    147.21 o
   2  17   2     2388.88     2390.36    193.47 o
   3  17   2       32.60       69.98    129.79 o
   4  17   2      734.64     1048.53    237.21 o
   5  17   2      103.76      181.93    102.32 o
   6  17   2     1088.65      904.07    250.63 o
   7  17   2      999.12      993.58    268.54 o
   8  17   2     3219.21     2998.65    393.85 o
   9  17   2       48.07      223.78    232.73 o
  10  17   2     2214.61     2201.99    367.00 o
  11  17   2       76.55      134.27    250.63 o
 -10  18   2      466.65      465.96    234.44 o
  -9  18   2        1.68     -175.19    175.19 o
  -8  18   2       30.91       19.46    103.10 o
  -7  18   2      222.93      229.44    115.56 o
  -6  18   2      164.63      123.53    212.67 o
  -5  18   2       65.47      121.84    146.87 o
  -4  18   2       14.24      184.98    317.88 o
  -3  18   2        1.49        9.97    110.63 o
  -2  18   2       57.28       76.09    120.26 o
  -1  18   2      918.75     1521.45    180.31 o
   0  18   2        2.70      244.67    123.30 o
   1  18   2     1038.30     1332.86    167.75 o
   2  18   2       88.84      209.65    118.27 o
   3  18   2        3.59      112.39    111.84 o
   4  18   2      375.94      454.80    125.32 o
   5  18   2      580.13      775.82    130.07 o
   6  18   2      196.47      170.07    223.78 o
   7  18   2     1011.77      331.19    241.68 o
   8  18   2       24.19       26.85    214.83 o
   9  18   2      100.89      465.46    268.54 o
  -7  19   2      125.41      115.49    120.63 o
  -6  19   2        4.00      -48.34    152.17 o
  -5  19   2        4.35      -91.50    111.84 o
  -4  19   2       25.79      -21.20    119.76 o
  -3  19   2       47.65        2.24    124.70 o
  -2  19   2       41.23      102.94    132.92 o
  -1  19   2        0.19       93.99    201.40 o
   0  19   2      144.06      -47.51    122.33 o
   1  19   2      151.81      127.50    129.64 o
   2  19   2      262.12      117.71    124.70 o
   3  19   2       89.45      156.41    115.83 o
   4  19   2      253.08      163.88    210.35 o
   5  19   2        2.34       16.72    112.46 o
   6  19   2        2.86      -62.66    214.83 o
 -24   1   3        4.64       63.08    109.26 o
 -23   1   3     1305.54     1163.37    134.06 o
 -22   1   3       89.70       39.32    110.99 o
 -21   1   3     2033.01     2067.55    146.18 o
 -20   1   3      811.94      916.78    112.49 o
 -19   1   3     1718.25     1812.29    104.26 o
 -18   1   3       65.22       71.20     50.57 o
 -17   1   3     2259.06     2439.29     97.31 o
 -16   1   3       19.96      113.15     44.21 o
 -15   1   3    15725.98    15854.35    200.50 o
 -14   1   3     4668.43     4694.79     93.07 o
 -13   1   3     2192.08     2466.59     57.18 o
 -12   1   3     1686.11     1626.71     44.34 o
 -11   1   3    12420.80    12620.54    119.84 o
 -10   1   3       17.42       50.32     19.25 o
  -9   1   3    17944.53    17749.21    154.56 o
  -8   1   3     3369.61     3623.00     54.61 o
  -7   1   3      582.02      593.01     24.01 o
  -6   1   3      718.59      844.51     26.95 o
  -5   1   3     2122.22     2027.50     73.55 o
  -4   1   3      614.66      604.71     39.64 o
  -3   1   3    33444.54    33812.30    283.87 o
  -2   1   3     5000.59     4489.09     48.63 o
  -1   1   3      159.83       71.95      7.92 o
   0   1   3     5472.20     5275.65     51.50 o
   1   1   3    18405.22    15607.27    127.74 o
   2   1   3       63.64      139.14     14.72 o
   3   1   3     6267.74     7703.26     79.57 o
   4   1   3       11.81       24.55     13.22 o
   5   1   3     5633.58     4218.27     54.39 o
   6   1   3     2117.37     1912.90     37.59 o
   7   1   3    15562.34    14734.10    173.39 o
   8   1   3      325.43      406.55     26.89 o
   9   1   3    13216.25    13657.15    145.38 o
  10   1   3      477.75      472.33     31.08 o
  11   1   3      104.58      148.29     31.74 o
  12   1   3     1701.86     1625.96     51.89 o
  13   1   3      222.56      390.08     42.74 o
  14   1   3       92.05       52.57     37.71 o
  15   1   3     2209.64     2588.26    110.53 o
  16   1   3        1.66      127.41     54.26 o
  17   1   3       52.45      235.14     61.98 o
  18   1   3      547.46      339.88     67.14 o
  19   1   3     1378.01     1362.66    137.92 o
  20   1   3     1195.39     1529.32    135.91 o
  21   1   3      839.65     1023.08     96.17 o
  22   1   3       49.68       21.15    103.95 o
  23   1   3       12.98      -19.10    141.47 o
 -24   2   3     3077.69     2952.60    184.93 o
 -23   2   3      373.53      252.06    109.11 o
 -22   2   3     1109.60     1162.63    136.19 o
 -21   2   3        1.24      -42.58     76.06 o
 -20   2   3     3475.78     3786.50    145.88 o
 -19   2   3     1393.22     1270.41    118.99 o
 -18   2   3     5412.36     5597.39    141.74 o
 -17   2   3      769.83      904.86     71.16 o
 -16   2   3    11741.28    12004.85    196.36 o
 -15   2   3      905.56     1174.84     70.81 o
 -14   2   3     1123.49     1144.61     63.42 o
 -13   2   3      107.57      147.63     29.17 o
 -12   2   3      760.06      941.22     36.83 o
 -11   2   3      520.65      517.18     26.46 o
 -10   2   3    27474.13    28337.27    227.39 o
  -9   2   3      308.16      563.86     25.40 o
  -8   2   3    21445.22    20684.55    175.31 o
  -7   2   3      568.32      922.03     31.99 o
  -6   2   3    16451.91    17945.92    151.27 o
  -5   2   3       50.23        4.67     14.11 o
  -4   2   3     5619.16     6389.40     70.32 o
  -3   2   3      411.40      908.29     34.86 o
  -2   2   3    17123.24    18030.57    153.64 o
  -1   2   3     3411.46     3322.20     42.86 o
   0   2   3     2832.45     3820.63     41.76 o
   1   2   3     3856.54     3379.67     60.45 o
   2   2   3      448.48      372.87     30.50 o
   3   2   3     8901.64     8134.55     94.86 o
   4   2   3    80783.12    86803.83    670.21 o
   5   2   3     8822.99     7833.52     83.49 o
   6   2   3    36638.30    42068.86    350.97 o
   7   2   3      160.61      194.16     24.27 o
   8   2   3     7500.65     8462.00    107.53 o
   9   2   3      162.20      253.41     27.00 o
  10   2   3      711.60     1145.39     40.88 o
  11   2   3      167.49      197.37     28.63 o
  12   2   3    12581.73    12309.95    166.35 o
  13   2   3       83.61       17.86     35.91 o
  14   2   3     2837.78     2959.69     92.60 o
  15   2   3      834.15      696.00     57.85 o
  16   2   3      972.12     1145.79     73.93 o
  17   2   3      353.55      355.67     62.36 o
  18   2   3     1945.52     2023.93    104.17 o
  19   2   3      209.31      205.56     74.97 o
  20   2   3     3414.48     4111.55    154.76 o
  21   2   3      232.27      203.51     98.53 o
  22   2   3      560.56      676.57    110.51 o
 -24   3   3      659.03      626.55    213.18 o
 -23   3   3     1048.99     1252.92    139.10 o
 -22   3   3        8.95      -90.65    104.08 o
 -21   3   3       49.92      -58.26     70.23 o
 -20   3   3      396.39      399.47     76.98 o
 -19   3   3     1259.73     1383.65     89.85 o
 -18   3   3      689.94      720.75     83.53 o
 -17   3   3     6110.80     6044.36    141.19 o
 -16   3   3      761.70      772.15     65.70 o
 -15   3   3     3951.80     4223.22    114.27 o
 -14   3   3     1220.74     1432.81     68.98 o
 -13   3   3     2311.41     2498.77     62.93 o
 -12   3   3      122.95      132.00     27.58 o
 -11   3   3       32.91       62.02     27.49 o
 -10   3   3      718.53      679.29     35.79 o
  -9   3   3    28935.20    29693.31    277.22 o
  -8   3   3       53.91      113.16     28.56 o
  -7   3   3      996.13     1223.89     39.93 o
  -6   3   3     2670.78     2962.53     49.19 o
  -5   3   3    12802.61    11221.54    109.50 o
  -4   3   3     1167.18      966.96     25.20 o
  -3   3   3     1527.80     1383.22     39.39 o
  -2   3   3     1672.00     1484.82     37.97 o
  -1   3   3     7014.96     6786.19     69.94 o
   0   3   3     3452.18     2748.72     73.41 o
   1   3   3     7065.80     6409.43     71.44 o
   2   3   3      353.26      230.15     26.67 o
   3   3   3     3714.38     3073.75     42.89 o
   4   3   3    10008.32     7776.30     77.51 o
   5   3   3      169.81      213.03     17.33 o
   6   3   3     3062.45     2430.53     40.49 o
   7   3   3       78.33       98.96     17.90 o
   8   3   3     1070.97      899.47     36.86 o
   9   3   3      176.30      209.76     26.98 o
  10   3   3     1934.17     1598.69     50.59 o
  11   3   3     3835.49     3817.65     91.53 o
  12   3   3      641.02      747.14     55.69 o
  13   3   3       54.26      108.14     39.69 o
  14   3   3        0.68      -17.78     38.11 o
  15   3   3     3953.74     4111.22    146.65 o
  16   3   3      740.86      607.45     63.33 o
  17   3   3      118.28       82.04     54.52 o
  18   3   3      959.05      974.10     77.90 o
  19   3   3      639.42      666.40     94.63 o
  20   3   3      587.27      524.55     99.50 o
  21   3   3      788.31      665.84    109.51 o
  22   3   3      300.26      222.78    107.85 o
 -23   4   3      454.89      292.04    136.87 o
 -22   4   3     1065.71     1106.38    131.30 o
 -21   4   3     1422.68     1497.22    117.93 o
 -20   4   3        1.65      -73.67     73.67 o
 -19   4   3     1142.99     1254.74     89.01 o
 -18   4   3      135.78      149.09     57.80 o
 -17   4   3      162.87      158.37     54.80 o
 -16   4   3      730.98      863.25     68.22 o
 -15   4   3     4444.09     4273.26    116.88 o
 -14   4   3       25.02      120.62     38.22 o
 -13   4   3     5422.69     5402.74     92.74 o
 -12   4   3      191.17      236.15     30.88 o
 -11   4   3     8566.19     9130.04    123.61 o
 -10   4   3     7887.51     7606.89     98.80 o
  -9   4   3    41723.20    43799.03    352.99 o
  -8   4   3     3106.70     3347.36     54.46 o
  -7   4   3    16696.59    16300.62    155.44 o
  -6   4   3      448.54      413.08     23.60 o
  -5   4   3     5481.25     5346.58     66.65 o
  -4   4   3      179.49      267.67     38.93 o
  -3   4   3     3024.51     2685.27     48.45 o
  -2   4   3      111.24      228.83     25.40 o
  -1   4   3      198.34      197.88     17.02 o
   0   4   3      730.48      639.85     23.22 o
   1   4   3    19987.61    20263.27    188.80 o
   2   4   3     2343.84     3180.29     53.71 o
   3   4   3    96188.29    97442.03    797.16 o
   4   4   3     4101.19     3594.35     44.88 o
   5   4   3    23414.72    23319.57    182.49 o
   6   4   3     4908.74     5208.16     62.33 o
   7   4   3    23778.65    23769.67    195.97 o
   8   4   3     2495.98     2292.24     49.01 o
   9   4   3      576.38     1268.56     38.13 o
  10   4   3      359.62      363.43     33.44 o
  11   4   3     4385.15     3907.96     78.88 o
  12   4   3        2.53       79.80     36.22 o
  13   4   3     1474.70     1608.85     74.15 o
  14   4   3      272.15      236.32     45.87 o
  15   4   3     2034.64     2154.40    111.76 o
  16   4   3        6.24      -34.12     44.73 o
  17   4   3     5624.79     5743.65    143.62 o
  18   4   3     1275.87     1468.05    105.25 o
  19   4   3     3000.56     3351.59    148.79 o
  20   4   3     1547.70     1514.18    126.67 o
  21   4   3     1096.17     1368.66    155.00 o
  22   4   3      234.68      329.09    137.21 o
 -23   5   3      694.39      646.33    128.35 o
 -22   5   3     2720.94     2458.66    231.54 o
 -21   5   3     1093.62     1393.07    133.61 o
 -20   5   3      357.97      102.74     79.65 o
 -19   5   3      105.71      -19.01     67.85 o
 -18   5   3     4087.51     4615.23    160.02 o
 -17   5   3      395.97      347.67     59.13 o
 -16   5   3     2780.57     2787.84    104.42 o
 -15   5   3     1685.55     2052.84     87.76 o
 -14   5   3       51.15       66.81     37.00 o
 -13   5   3      213.94      138.43     31.89 o
 -12   5   3    10848.43    11074.47    126.01 o
 -11   5   3     1383.83     1367.62     45.79 o
 -10   5   3     4638.89     4088.70     76.78 o
  -9   5   3     4285.39     4456.73     72.14 o
  -8   5   3     2374.43     2260.31     51.70 o
  -7   5   3     3247.81     3176.65     54.42 o
  -6   5   3    16184.78    15535.92    164.84 o
  -5   5   3      754.92      613.29     33.56 o
  -4   5   3     6622.19     5416.61     83.36 o
  -3   5   3     6406.05     5418.06     68.12 o
  -2   5   3     4089.67     3707.59     54.62 o
  -1   5   3     5973.31     4328.89     60.22 o
   0   5   3       46.04       91.29     14.39 o
   1   5   3     9187.21     6585.54     93.39 o
   2   5   3     7437.60     6331.05     82.25 o
   3   5   3     7215.94     6008.10     84.60 o
   4   5   3    16434.28    14204.88    142.65 o
   5   5   3      351.55      165.59     18.35 o
   6   5   3      174.37      421.19     23.35 o
   7   5   3     7986.21     6843.93     84.32 o
   8   5   3    21434.20    21193.52    198.57 o
   9   5   3       47.97      147.87     25.32 o
  10   5   3     8862.16     9386.74    109.04 o
  11   5   3       31.45       36.62     29.95 o
  12   5   3     2937.60     2827.91     77.88 o
  13   5   3      397.44      327.39     48.30 o
  14   5   3     2650.92     2606.70     87.72 o
  15   5   3      181.66      191.61     49.34 o
  16   5   3     4997.33     4998.52    129.69 o
  17   5   3     1835.11     1853.59    101.62 o
  18   5   3      129.46      181.36     90.45 o
  19   5   3     2622.25     2663.18    161.58 o
  20   5   3      381.34      563.27     96.75 o
  21   5   3      618.43      450.45    112.66 o
  22   5   3     1444.12     1173.16    219.10 o
 -23   6   3        0.70       84.51    137.35 o
 -22   6   3     1214.24     1242.39    143.10 o
 -21   6   3     2771.56     2557.63    179.11 o
 -20   6   3        4.88      -38.78    116.76 o
 -19   6   3      443.27      461.09     90.18 o
 -18   6   3     3181.27     3063.85    158.59 o
 -17   6   3      500.79      538.94     86.87 o
 -16   6   3     5953.57     5805.48    149.76 o
 -15   6   3     2811.85     2968.43    102.19 o
 -14   6   3     4218.60     4215.80     97.12 o
 -13   6   3      300.81      466.42     43.44 o
 -12   6   3      210.94       98.67     28.45 o
 -11   6   3     2075.11     2078.75     57.06 o
 -10   6   3     1239.92     1305.57     42.13 o
  -9   6   3      726.78      605.17     32.63 o
  -8   6   3     2541.74     2946.76     55.36 o
  -7   6   3     7120.75     7692.71     95.84 o
  -6   6   3     4665.49     4403.38     79.13 o
  -5   6   3     4657.49     4454.24     84.34 o
  -4   6   3      588.97      579.34     34.41 o
  -3   6   3      211.86      192.40     23.06 o
  -2   6   3     4206.43     3526.32     64.99 o
  -1   6   3    55620.18    53269.14    479.59 o
   0   6   3     5990.72     5298.55     67.74 o
   1   6   3     2450.36     2908.35    146.60 o
   2   6   3     1029.83      708.51     34.56 o
   3   6   3      245.34      431.75     29.70 o
   4   6   3     2328.31     2372.15     58.24 o
   5   6   3    19695.60    19576.24    198.40 o
   6   6   3      383.96      445.33     31.39 o
   7   6   3     9382.20     9058.63    102.51 o
   8   6   3      101.66      188.34     25.32 o
   9   6   3      784.12      756.19     37.44 o
  10   6   3        5.49      115.13     27.04 o
  11   6   3      477.05      517.00     41.39 o
  12   6   3       83.70      140.89     38.67 o
  13   6   3     2849.60     2776.83     95.96 o
  14   6   3        2.36       21.22     46.84 o
  15   6   3     1533.50     1361.71     78.46 o
  16   6   3        3.77       -8.76     50.17 o
  17   6   3      267.02      111.69     63.93 o
  18   6   3      157.04      195.59     74.92 o
  19   6   3     2431.54     2505.66    155.19 o
  20   6   3       13.26       50.31    100.58 o
  21   6   3     1493.29     1533.45    149.76 o
 -22   7   3      499.03      377.38    183.05 o
 -21   7   3      295.51      181.28    101.60 o
 -20   7   3     1152.77     1170.83    128.84 o
 -19   7   3      422.49      275.75     93.50 o
 -18   7   3      582.00      468.17    102.75 o
 -17   7   3     1288.16     1197.04     98.07 o
 -16   7   3     1436.66     1477.95    121.06 o
 -15   7   3       11.36      -21.23     60.36 o
 -14   7   3      251.91      288.95     51.70 o
 -13   7   3      236.23      234.11     47.18 o
 -12   7   3      226.95      265.57     38.03 o
 -11   7   3     3326.37     3176.01     75.56 o
 -10   7   3       28.02      298.37     38.60 o
  -9   7   3     1076.59     1158.36     42.96 o
  -8   7   3     1016.62      990.90     36.98 o
  -7   7   3      162.79      130.94     22.00 o
  -6   7   3      292.06      387.20     28.72 o
  -5   7   3     1012.62      674.31     29.53 o
  -4   7   3     1419.82     1432.61     48.51 o
  -3   7   3      850.46     1090.57     34.43 o
  -2   7   3      996.65     1350.48     80.73 o
  -1   7   3      123.48      141.40     23.76 o
   0   7   3      321.89      402.58     24.07 o
   1   7   3     4956.00     4850.23     83.62 o
   2   7   3     1568.03     2175.36     59.39 o
   3   7   3      662.28      760.03     37.03 o
   4   7   3     1045.63     1101.03     49.65 o
   5   7   3      291.67      292.21     32.17 o
   6   7   3        7.82      248.11     29.38 o
   7   7   3     3879.06     3726.92     81.31 o
   8   7   3        1.30      245.06     29.66 o
   9   7   3       27.74       87.39     27.06 o
  10   7   3      143.10      259.45     32.90 o
  11   7   3      982.33      918.73     57.07 o
  12   7   3        5.68      106.42     37.93 o
  13   7   3      260.16      180.84     50.52 o
  14   7   3      395.44      594.11     64.57 o
  15   7   3       43.52        9.33     48.18 o
  16   7   3       99.46        7.08     52.05 o
  17   7   3       49.29       67.54    101.47 o
  18   7   3        2.93      -95.43     95.43 o
  19   7   3      107.29      -11.07     86.39 o
  20   7   3      546.97      586.41    116.42 o
  21   7   3      635.88      508.88    146.54 o
 -22   8   3       38.29       89.51    129.07 o
 -21   8   3       10.21        8.02    104.04 o
 -20   8   3      405.35      348.56    179.08 o
 -19   8   3     1435.48     1494.13    131.85 o
 -18   8   3     1282.13     1243.22    116.88 o
 -17   8   3     1965.37     2142.91    118.66 o
 -16   8   3      391.80      339.02     70.30 o
 -15   8   3      180.58      314.43     72.11 o
 -14   8   3     1863.53     2036.72     87.74 o
 -13   8   3     3103.04     3167.26    119.55 o
 -12   8   3    15708.17    14919.93    240.55 o
 -11   8   3       82.20       69.15     36.40 o
 -10   8   3       40.92       27.18     30.41 o
  -9   8   3    13757.70    15829.83    172.27 o
  -8   8   3      199.08      224.44     29.38 o
  -7   8   3    14624.42    14876.67    170.25 o
  -6   8   3     9797.21     9792.27    118.60 o
  -5   8   3     7696.31     7523.20    105.03 o
  -4   8   3      987.82     1305.28     47.68 o
  -3   8   3     1243.13     1683.41     46.50 o
  -2   8   3      151.70      119.41     23.00 o
  -1   8   3     3126.43     3528.16     63.57 o
   0   8   3     6788.50     6860.37     85.89 o
   1   8   3     9111.36     9186.88    114.32 o
   2   8   3     2588.62     2609.31     68.53 o
   3   8   3    43407.84    44380.13    393.08 o
   4   8   3      210.60      184.09     29.76 o
   5   8   3    44120.14    47483.55    440.72 o
   6   8   3       73.00      177.56     34.90 o
   7   8   3    10259.37    11294.72    176.99 o
   8   8   3       31.86       82.42     25.28 o
   9   8   3      181.21      928.00     48.58 o
  10   8   3     1631.74     1779.56     69.07 o
  11   8   3     3187.05     3487.44     97.93 o
  12   8   3      867.63      848.26     64.97 o
  13   8   3     1360.99     1465.76     73.97 o
  14   8   3      319.69      319.83     59.05 o
  15   8   3      496.50      566.52     69.70 o
  16   8   3       54.26       -1.47     74.57 o
  17   8   3     6972.85     7857.66    230.18 o
  18   8   3      246.62      201.59    102.08 o
  19   8   3      777.21      764.99    113.41 o
  20   8   3     2263.44     2404.01    274.29 o
  21   8   3      102.95     -125.50    165.60 o
 -21   9   3      716.07      681.36    130.75 o
 -20   9   3      483.07      435.04    131.52 o
 -19   9   3       49.23        8.85     94.81 o
 -18   9   3       75.88      -32.74     86.53 o
 -17   9   3      163.41      115.88     73.98 o
 -16   9   3     1601.00     1653.91    113.40 o
 -15   9   3     1696.97     1726.84    100.92 o
 -14   9   3      783.50      770.68     71.07 o
 -13   9   3      153.01      198.74     47.19 o
 -12   9   3      901.02      953.69     74.29 o
 -11   9   3      357.29      672.50     73.95 o
 -10   9   3     8356.62     8540.90    137.00 o
  -9   9   3     2415.30     2297.66     68.12 o
  -8   9   3     6362.87     6074.56     92.39 o
  -7   9   3     1040.76     1159.11     46.91 o
  -6   9   3      578.49      510.00     35.49 o
  -5   9   3       30.62      166.81     32.16 o
  -4   9   3     7802.73     8010.73    108.74 o
  -3   9   3     1305.16     1138.77     41.96 o
  -2   9   3     6345.44     5465.95     83.99 o
  -1   9   3       88.38      101.66     24.07 o
   0   9   3     1630.24     1702.82     49.92 o
   1   9   3      165.97      266.60     26.22 o
   2   9   3      392.50      234.47     35.93 o
   3   9   3      596.71      825.57     46.12 o
   4   9   3       32.61       99.10     29.20 o
   5   9   3      128.92      168.48     32.67 o
   6   9   3     2772.14     3214.31     94.24 o
   7   9   3      496.16      678.70     54.47 o
   8   9   3    11431.35    11658.81    188.65 o
   9   9   3     1030.99     1132.78     48.88 o
  10   9   3     2424.61     2355.12     87.32 o
  11   9   3      132.32      133.61     42.26 o
  12   9   3      827.66     1088.91     71.47 o
  13   9   3      259.06      268.64     61.81 o
  14   9   3      868.25      703.09     75.06 o
  15   9   3       42.47      -36.96     54.46 o
  16   9   3      761.81      623.13     95.85 o
  17   9   3     1518.06     1681.08    127.54 o
  18   9   3        2.24        9.38     86.28 o
  19   9   3     1422.59     1369.23    135.78 o
  20   9   3      541.09      530.70    135.34 o
 -21  10   3     1863.34     1909.77    187.44 o
 -20  10   3      172.69      275.92    113.15 o
 -19  10   3       83.58        3.36     94.31 o
 -18  10   3      871.63      859.55    118.43 o
 -17  10   3       75.80      267.42     94.67 o
 -16  10   3     4084.56     3498.05    147.99 o
 -15  10   3      946.19      971.34     82.45 o
 -14  10   3     2792.27     3093.22    141.55 o
 -13  10   3        9.43       37.55     53.03 o
 -12  10   3       16.60      128.25     58.52 o
 -11  10   3        7.17      190.04     68.28 o
 -10  10   3        6.67      148.02     44.55 o
  -9  10   3     2179.55     2378.40     81.03 o
  -8  10   3     2668.79     3888.94    134.86 o
  -7  10   3     6714.01     6849.70    118.65 o
  -6  10   3      494.03      906.07     47.07 o
  -5  10   3     1622.15     1694.56     60.10 o
  -4  10   3      306.80      413.82     38.06 o
  -3  10   3     1345.76     1171.36     50.08 o
  -2  10   3     4852.53     4773.68     85.89 o
  -1  10   3    12199.58    11611.05    153.06 o
   0  10   3     3032.20     3785.32     97.38 o
   1  10   3        8.16       -9.22     26.22 o
   2  10   3      286.87      269.31     41.80 o
   3  10   3      266.43      458.18     48.25 o
   4  10   3     1865.38     1985.92     82.52 o
   5  10   3     4812.23     4666.56    114.53 o
   6  10   3     1078.10     1245.30     66.31 o
   7  10   3     3400.86     3626.58     99.33 o
   8  10   3     1118.11     1335.90     70.64 o
   9  10   3        1.12      138.58     72.25 o
  10  10   3      279.03      285.14     46.54 o
  11  10   3      405.26      499.04     78.66 o
  12  10   3     2415.21     2078.66    103.49 o
  13  10   3     3128.52     2961.48    141.92 o
  14  10   3      281.21      318.53     59.54 o
  15  10   3      128.48      199.60     80.77 o
  16  10   3      117.70       52.07     78.71 o
  17  10   3      211.27       58.75     78.89 o
  18  10   3      967.77      580.58    102.92 o
  19  10   3     2104.54     2219.13    152.23 o
 -20  11   3     2462.40     2102.14    242.30 o
 -19  11   3      633.42      764.07    130.33 o
 -18  11   3        9.42       53.31     94.75 o
 -17  11   3     7211.77     6792.41    230.44 o
 -16  11   3      184.32      225.74     76.68 o
 -15  11   3     1379.95     1377.30     97.89 o
 -14  11   3     6849.81     5885.02    361.22 o
 -13  11   3     7587.48     8307.09    308.85 o
 -12  11   3      192.73      229.29     64.99 o
 -11  11   3     5418.14     5523.82    134.99 o
 -10  11   3      624.94      644.09     81.58 o
  -9  11   3     5349.55     4984.28    113.89 o
  -8  11   3       85.81      157.53     40.08 o
  -7  11   3     5827.10     5768.62    110.33 o
  -6  11   3      845.68      810.22     49.68 o
  -5  11   3     3080.12     3343.41     91.19 o
  -4  11   3        3.89       38.09     34.86 o
  -3  11   3     3353.51     3343.92     88.24 o
  -2  11   3        4.37      105.17     33.91 o
  -1  11   3      147.29      226.72     37.44 o
   0  11   3      267.07      418.72     37.85 o
   1  11   3    10592.51    10984.18    156.63 o
   2  11   3      369.02      304.75     36.14 o
   3  11   3     7422.89     7343.02    146.21 o
   4  11   3       50.42       81.53     43.02 o
   5  11   3     2539.21     2600.36     97.50 o
   6  11   3      412.06      372.72     54.12 o
   7  11   3     6842.66     6844.08    236.06 o
   8  11   3       16.63      155.32     79.17 o
   9  11   3     1637.87     1731.90     95.88 o
  10  11   3      225.17      343.30     90.25 o
  11  11   3     2043.10     2069.21    125.21 o
  12  11   3     1243.26     1398.48    103.68 o
  13  11   3       75.04      -16.28     64.47 o
  14  11   3      338.32      296.73     66.02 o
  15  11   3     2422.91     2747.59    135.37 o
  16  11   3       90.56       85.22     77.03 o
  17  11   3      363.27      271.43     88.93 o
  18  11   3     1042.72      907.31    111.03 o
  19  11   3        8.17        4.72    116.16 o
 -19  12   3      705.53      411.59    173.28 o
 -18  12   3      392.47      335.67    161.30 o
 -17  12   3      393.18      330.56    143.34 o
 -16  12   3      113.36      162.97    135.13 o
 -15  12   3      418.26      296.36    105.41 o
 -14  12   3     9364.56     9294.31    241.33 o
 -13  12   3        5.01      216.27    134.37 o
 -12  12   3      837.06      844.88    176.00 o
 -11  12   3      735.59      670.43     98.97 o
 -10  12   3     1798.41     2093.33    162.79 o
  -9  12   3      163.79      413.69     91.88 o
  -8  12   3      686.21      661.55     63.44 o
  -7  12   3     1093.94      997.86     68.53 o
  -6  12   3     1309.72     1907.11     77.34 o
  -5  12   3       31.29      162.19     48.41 o
  -4  12   3    12378.32    11091.97    195.91 o
  -3  12   3      153.04      380.36     53.88 o
  -2  12   3     7023.65     6982.76    151.18 o
  -1  12   3     1392.80     1586.49     82.36 o
   0  12   3     3561.18     3811.64     98.56 o
   1  12   3     3462.01     3987.58     92.82 o
   2  12   3      409.00      400.42     41.73 o
   3  12   3    17098.24    16199.45    259.43 o
   4  12   3     5048.18     4966.44    138.95 o
   5  12   3     7192.81     7758.24    169.82 o
   6  12   3     4343.21     4563.90    161.46 o
   7  12   3     1276.23     1557.99    132.70 o
   8  12   3     2067.87     2374.26    156.45 o
   9  12   3       52.32       69.13     80.88 o
  10  12   3     5432.09     5702.39    318.71 o
  11  12   3      787.20      721.90     83.78 o
  12  12   3     1141.47      976.22    126.68 o
  13  12   3        9.96       10.95     92.40 o
  14  12   3     4383.87     4311.46    177.30 o
  15  12   3      819.89      767.89    137.37 o
  16  12   3      555.90      407.64    206.36 o
  17  12   3     1068.76      949.68    147.67 o
  18  12   3      386.73      165.49    122.71 o
 -18  13   3      628.37      592.67    131.05 o
 -17  13   3      330.24      577.21    123.23 o
 -16  13   3        1.06     -154.76    208.26 o
 -15  13   3       93.86      165.67    110.04 o
 -14  13   3        1.26       20.24    103.36 o
 -13  13   3        9.06      -26.23     87.19 o
 -12  13   3      211.53      169.91     96.90 o
 -11  13   3       18.86       61.72     81.09 o
 -10  13   3       75.90      125.32    352.34 o
  -9  13   3     7650.18     7845.68    224.50 o
  -8  13   3      108.97      252.63     97.48 o
  -7  13   3      526.41      481.66     80.56 o
  -6  13   3      441.70      307.53     72.34 o
  -5  13   3     2270.47     2494.47    113.78 o
  -4  13   3     1040.53     1265.97    106.13 o
  -3  13   3     3579.15     3969.10    135.71 o
  -2  13   3        2.47      113.05     57.18 o
  -1  13   3      422.62      393.69     67.52 o
   0  13   3        0.34       15.35     55.75 o
   1  13   3       41.92       72.55     55.33 o
   2  13   3     1932.09     1972.99     92.43 o
   3  13   3     4193.56     4712.40    130.80 o
   4  13   3      646.42      694.30     80.19 o
   5  13   3      505.09      640.87     85.99 o
   6  13   3      446.09      465.88     82.50 o
   7  13   3       28.39      195.73    115.06 o
   8  13   3       45.77       70.43     81.01 o
   9  13   3     3027.86     3057.20    175.96 o
  10  13   3      610.39      632.17    111.47 o
  11  13   3        6.81      122.95     97.62 o
  12  13   3        3.06       74.28     72.43 o
  13  13   3      108.75       11.29     69.57 o
  14  13   3        0.79      -38.37     88.92 o
  15  13   3      138.14     -101.26    102.09 o
  16  13   3     1094.69      927.33    279.76 o
  17  13   3     1282.00     1079.99    193.35 o
 -17  14   3        4.09       80.56    148.96 o
 -16  14   3       94.95      -23.80    135.41 o
 -15  14   3     1503.85     1527.02    234.09 o
 -14  14   3       19.19      285.71    110.63 o
 -13  14   3     4195.49     3847.91    200.73 o
 -12  14   3      313.51      387.65    107.24 o
 -11  14   3     1132.42     1440.87    129.93 o
 -10  14   3      114.02      138.92    114.99 o
  -9  14   3      306.34      465.45     89.63 o
  -8  14   3      659.61     1763.37    143.41 o
  -7  14   3     5231.22     4799.31    213.18 o
  -6  14   3       21.17      372.59     96.58 o
  -5  14   3       82.61      321.00     99.48 o
  -4  14   3        0.32       68.09     70.66 o
  -3  14   3      248.87      265.16     76.08 o
  -2  14   3       51.57      207.34    160.21 o
  -1  14   3     1969.55     2175.68    167.22 o
   0  14   3      148.49      542.56     76.63 o
   1  14   3      331.86      356.70     76.82 o
   2  14   3      129.34       87.04     66.61 o
   3  14   3      732.06      676.58    104.43 o
   4  14   3        3.78       37.05     80.86 o
   5  14   3      804.52      977.76    110.55 o
   6  14   3      551.35      988.43    114.88 o
   7  14   3      424.54      250.25     92.53 o
   8  14   3       93.29      173.22     95.25 o
   9  14   3      718.67      730.77    120.04 o
  10  14   3      242.39      116.64     99.94 o
  11  14   3     1696.45     1823.09    161.21 o
  12  14   3      328.62      501.12    125.82 o
  13  14   3      655.44      751.60    118.62 o
  14  14   3        1.15      -97.71     97.71 o
  15  14   3       47.03      113.20    340.43 o
  16  14   3        4.33      210.10    183.50 o
 -16  15   3     1053.96      970.77    178.48 o
 -15  15   3     1788.96     1549.19    171.90 o
 -14  15   3     1249.31     1242.13    144.77 o
 -13  15   3      153.82      209.04    108.34 o
 -12  15   3      294.60      361.39    102.79 o
 -11  15   3     1525.96     1595.95    188.63 o
 -10  15   3     2744.97     2781.50    200.26 o
  -9  15   3     1984.08     1959.70    146.00 o
  -8  15   3       13.16      177.43     86.57 o
  -7  15   3       46.46      165.95     79.24 o
  -6  15   3        7.44       74.82     77.03 o
  -5  15   3     1499.76     1454.93    119.73 o
  -4  15   3     2897.19     2888.46    199.46 o
  -3  15   3     3680.90     3949.05    229.52 o
  -2  15   3     2028.95     2065.12    149.57 o
  -1  15   3      137.20      360.94     93.82 o
   0  15   3     1410.22     1288.26    130.64 o
   1  15   3     1823.35     1696.12    137.55 o
   2  15   3     2141.09     2544.52    156.56 o
   3  15   3     4255.82     4647.38    241.60 o
   4  15   3     1093.92     1117.59    114.99 o
   5  15   3       12.10      163.24    122.24 o
   6  15   3      309.83      316.66    113.90 o
   7  15   3     1027.66     1094.12    125.88 o
   8  15   3     3013.37     3211.75    243.30 o
   9  15   3     1110.59      940.01    127.30 o
  10  15   3      203.77      107.34    213.18 o
  11  15   3       10.71        9.67    140.90 o
  12  15   3       49.72     -114.00    330.68 o
  13  15   3      472.93      438.05    234.32 o
  14  15   3      369.82      196.65    192.59 o
 -14  16   3      316.58      313.98    122.51 o
 -13  16   3      186.36      350.25    179.26 o
 -12  16   3       20.64       57.07     92.99 o
 -11  16   3        4.92        7.67     90.61 o
 -10  16   3       25.28       30.58     88.11 o
  -9  16   3      197.99      376.81    108.28 o
  -8  16   3     1322.08     1481.78    124.77 o
  -7  16   3     1128.93     1314.66    161.50 o
  -6  16   3     1275.65     1215.18    117.39 o
  -5  16   3      383.83      537.04    169.25 o
  -4  16   3       57.37      193.29    192.85 o
  -3  16   3      381.02      347.13    186.13 o
  -2  16   3      201.20      387.82    199.01 o
  -1  16   3        7.65      241.25    126.69 o
   0  16   3     1005.40     1068.22    186.38 o
   1  16   3      136.81      506.18    104.33 o
   2  16   3     1087.80     1079.67    138.44 o
   3  16   3     3206.64     2662.65    165.63 o
   4  16   3     5632.23     5487.93    205.84 o
   5  16   3     2668.08     2082.01    221.26 o
   6  16   3     3332.89     2805.00    389.38 o
   7  16   3     1842.04     2425.77    349.10 o
   8  16   3      322.06       71.61    205.88 o
   9  16   3        5.31      -44.01    186.37 o
  10  16   3      924.00      756.03    182.47 o
  11  16   3       15.22      -24.77    287.43 o
  12  16   3      598.77      257.36    350.75 o
  13  16   3      114.04      -98.78    179.26 o
 -12  17   3      258.69      257.20    111.39 o
 -11  17   3      327.93      308.51    147.29 o
 -10  17   3      294.52      229.73     98.66 o
  -9  17   3      713.29      688.70    112.57 o
  -8  17   3        3.15      -95.37     95.37 o
  -7  17   3      183.81      200.90    107.75 o
  -6  17   3      513.81      508.67    112.78 o
  -5  17   3      267.91      138.11    184.76 o
  -4  17   3      967.31     1320.63    239.54 o
  -3  17   3      419.45      702.20    118.11 o
  -2  17   3       54.24      190.37    150.36 o
  -1  17   3      179.57      308.16    102.48 o
   0  17   3      220.06      391.93    231.63 o
   1  17   3        3.74       92.67    154.76 o
   2  17   3      781.20      921.83    149.76 o
   3  17   3        4.42      209.70     89.87 o
   4  17   3     1205.74     1061.83    139.09 o
   5  17   3      307.62      107.41    187.98 o
   6  17   3        0.03      -53.71    187.98 o
   7  17   3      228.42       89.51    214.83 o
   8  17   3      265.26      322.24    232.73 o
   9  17   3      406.81      152.17    241.68 o
  10  17   3      947.68     1271.07    313.29 o
  11  17   3      297.03      116.37    250.63 o
 -10  18   3      534.72      509.93    123.21 o
  -9  18   3      118.42       -2.17    106.55 o
  -8  18   3      126.32       84.48    112.86 o
  -7  18   3     1097.32     1250.63    351.74 o
  -6  18   3       18.29       96.53    267.49 o
  -5  18   3      110.66      210.74    184.70 o
  -4  18   3      268.18      496.39    237.26 o
  -3  18   3       87.70      348.99    158.26 o
  -2  18   3       34.38      314.10    320.88 o
  -1  18   3     2574.00     3001.46    196.02 o
   0  18   3       20.24     -107.04    107.04 o
   1  18   3     1115.82     1298.26    161.30 o
   2  18   3       11.74       42.45    109.55 o
   3  18   3       77.79       37.08    107.41 o
   4  18   3       83.80       14.03    102.32 o
   5  18   3     1587.01     1566.38    322.24 o
   6  18   3       25.05       53.71    214.83 o
   7  18   3      624.33      304.34    241.68 o
   8  18   3      151.57      214.83    241.68 o
   9  18   3       74.72       71.61    241.68 o
  -7  19   3      119.72       34.01    119.17 o
  -6  19   3       57.88       99.84    122.33 o
  -5  19   3       35.93     -115.94    115.94 o
  -4  19   3      800.65      686.86    147.84 o
  -3  19   3        3.19       68.86    123.30 o
  -2  19   3     3830.63     3538.18    268.54 o
  -1  19   3       23.66      338.06    135.97 o
   0  19   3      201.47      140.60    129.64 o
   1  19   3       56.09      186.88    126.88 o
   2  19   3      622.91      740.85    148.38 o
   3  19   3        1.86      -36.75    115.83 o
   4  19   3     1505.95     1813.38    304.34 o
   5  19   3      203.72      399.55    179.02 o
   6  19   3      153.17      286.44    241.68 o
 -24   0   4      235.27      167.88    137.60 o
 -23   0   4     3304.78     3520.71    235.71 o
 -22   0   4      303.61      349.44    196.38 o
 -21   0   4     1071.16     1196.88    129.91 o
 -20   0   4     1777.97     1761.85    136.90 o
 -19   0   4      443.22      427.35    129.20 o
 -18   0   4    11776.35    11756.84    294.36 o
 -17   0   4     1677.08     1926.26    130.41 o
 -16   0   4    19781.01    19903.73    357.60 o
 -15   0   4      628.66      714.93     80.14 o
 -14   0   4    16688.56    16542.47    280.87 o
 -13   0   4      147.77      145.68     38.91 o
 -12   0   4     4360.30     4155.71    134.68 o
 -11   0   4     8326.14     7617.47    132.14 o
 -10   0   4    22170.60    25744.65    312.99 o
  -9   0   4       15.75       56.87     28.46 o
  -8   0   4    20290.11    21311.07    277.16 o
  -7   0   4      498.52      571.27     35.46 o
  -6   0   4   205745.80   233224.81   2571.53 o
  -5   0   4      319.14      443.19     33.06 o
  -4   0   4    11821.74    12363.82    194.55 o
  -3   0   4      136.68       48.99     28.96 o
  -2   0   4    33510.05    34004.21    378.55 o
  -1   0   4       64.96      -16.54     16.54 o
   0   0   4   117368.05   122269.50   1522.09 o
   1   0   4      988.66      516.02     25.41 o
   2   0   4     4157.59     3733.27    112.80 o
   3   0   4      581.47     1049.11     41.37 o
   4   0   4   889517.13   881515.38   8923.31 o
   5   0   4       10.96       12.55     20.51 o
   6   0   4   160945.64   167717.92   1879.20 o
   7   0   4      944.58      984.50     59.59 o
   8   0   4      848.31     1258.85     71.21 o
   9   0   4     3294.12     3258.22    109.87 o
  10   0   4      579.61      420.22     57.38 o
  11   0   4       21.32       14.36     42.03 o
  12   0   4     5556.70     6064.56    143.68 o
  13   0   4      145.50      135.38     48.56 o
  14   0   4      146.68      181.52     60.45 o
  15   0   4      200.40      160.33     63.41 o
  16   0   4     2781.96     2687.09    130.79 o
  17   0   4       11.02      -64.87     64.87 o
  18   0   4     8959.25     9107.95    230.22 o
  19   0   4      424.47      389.98    259.69 o
  20   0   4     4510.39     5222.52    342.83 o
  21   0   4     3349.87     4048.38    311.77 o
  22   0   4        0.65      154.58    155.63 o
 -24   1   4      100.67      162.98    135.22 o
 -23   1   4     2524.51     2433.79    127.26 o
 -22   1   4       76.83      -38.92     69.06 o
 -21   1   4       98.42       28.65     71.74 o
 -20   1   4      219.13      213.58     72.83 o
 -19   1   4      469.30      529.42     66.67 o
 -18   1   4     2025.53     2070.97     88.77 o
 -17   1   4     2521.83     2614.84    112.04 o
 -16   1   4       54.19       24.83     44.12 o
 -15   1   4      275.09      307.03     47.65 o
 -14   1   4      176.73      168.51     32.41 o
 -13   1   4     2774.40     3035.22     65.56 o
 -12   1   4      176.16      244.30     27.80 o
 -11   1   4    14687.11    14051.91    133.81 o
 -10   1   4     1723.77     1539.41     45.09 o
  -9   1   4     6546.85     6448.40     82.68 o
  -8   1   4     4359.08     4254.35     60.72 o
  -7   1   4    10673.42    10737.94    109.84 o
  -6   1   4     1089.60     1149.90     35.06 o
  -5   1   4     5404.24     5202.96     86.71 o
  -4   1   4     1346.83     1272.94     54.09 o
  -3   1   4    32222.87    31275.68    244.82 o
  -2   1   4     1555.11     1588.95     30.35 o
  -1   1   4     5949.64     6339.75    122.64 o
   0   1   4     2294.75     2456.83     37.07 o
   1   1   4    96402.41    91651.55    706.77 o
   2   1   4      163.20      184.22     29.62 o
   3   1   4     2272.29     2909.50     46.19 o
   4   1   4     1154.53     1237.55     28.80 o
   5   1   4    16667.52    15774.54    127.69 o
   6   1   4      844.00      703.77     24.52 o
   7   1   4    10674.69    10812.64    104.43 o
   8   1   4      118.16       -6.65     18.44 o
   9   1   4    33460.05    31677.68    272.43 o
  10   1   4      347.72      371.64     30.05 o
  11   1   4      316.32      345.33     36.72 o
  12   1   4       56.54      101.97     34.86 o
  13   1   4     1400.85     1537.60     62.78 o
  14   1   4      121.70      113.29     35.22 o
  15   1   4     5509.73     5185.54    125.34 o
  16   1   4     1236.06     1388.00     86.39 o
  17   1   4      515.01      499.44     70.11 o
  18   1   4      684.19      700.52     73.60 o
  19   1   4        1.10       34.40     65.67 o
  20   1   4       68.63       60.27     72.51 o
  21   1   4     1735.87     1663.24    150.86 o
  22   1   4       15.52        9.67    106.20 o
 -24   2   4      187.57       35.48    130.85 o
 -23   2   4      402.91      333.39    108.59 o
 -22   2   4      790.23     1009.57    142.18 o
 -21   2   4      730.20      906.81     95.83 o
 -20   2   4      819.93      887.95     83.81 o
 -19   2   4      357.03      281.09     76.10 o
 -18   2   4        1.07       40.16     52.58 o
 -17   2   4      266.28      232.44     55.68 o
 -16   2   4       10.80        4.22     45.06 o
 -15   2   4     1242.07     1495.77     76.56 o
 -14   2   4      548.38      517.39     41.90 o
 -13   2   4     2313.52     2474.34     56.76 o
 -12   2   4      178.23      178.46     23.22 o
 -11   2   4     3092.18     3187.74     54.56 o
 -10   2   4       25.50       36.83     23.40 o
  -9   2   4      760.88     1019.53     34.95 o
  -8   2   4     2831.99     3771.54    112.77 o
  -7   2   4    34205.19    33915.25    261.61 o
  -6   2   4        8.54       78.58     13.86 o
  -5   2   4     5765.94     5742.76     62.57 o
  -4   2   4     1181.05     1051.46     32.06 o
  -3   2   4    10409.66     9852.48    141.46 o
  -2   2   4      889.32      816.81     29.53 o
  -1   2   4    13465.61    11060.45    101.80 o
   0   2   4     1634.35     1700.06     38.41 o
   1   2   4    26828.74    25317.08    219.80 o
   2   2   4      290.97      362.65     27.51 o
   3   2   4    22876.82    22386.25    189.53 o
   4   2   4     6965.44     6767.66     80.67 o
   5   2   4      324.68       61.10     16.74 o
   6   2   4     6754.27     6079.78     72.02 o
   7   2   4      109.65      269.99     24.83 o
   8   2   4       25.62      301.81     47.43 o
   9   2   4      168.24      471.38     32.11 o
  10   2   4      462.83      713.88     42.88 o
  11   2   4     1765.11     1976.51     81.19 o
  12   2   4      958.31     1026.14     56.36 o
  13   2   4     1829.78     1861.60    101.89 o
  14   2   4     1405.17     1361.34     68.62 o
  15   2   4      217.92      144.11     47.14 o
  16   2   4        3.64       44.05     45.18 o
  17   2   4      245.43      158.68     60.87 o
  18   2   4      430.47      479.67     73.70 o
  19   2   4       56.64        1.86     71.17 o
  20   2   4      388.78      587.07     88.27 o
  21   2   4       19.40      -65.61     80.25 o
  22   2   4       36.14       58.96     94.54 o
 -24   3   4     2611.54     2414.30    217.16 o
 -23   3   4      835.96      823.24    149.99 o
 -22   3   4       11.64      -70.29    117.13 o
 -21   3   4      268.70      240.57     95.51 o
 -20   3   4       35.41      -24.52     86.05 o
 -19   3   4      404.89      329.62     62.81 o
 -18   3   4     1519.49     1519.59     84.56 o
 -17   3   4       86.97       72.22     48.31 o
 -16   3   4     4482.40     4606.94    117.86 o
 -15   3   4      308.73      389.76     50.67 o
 -14   3   4       24.47      -27.05     33.47 o
 -13   3   4       13.55      100.95     28.36 o
 -12   3   4       22.14       18.52     24.68 o
 -11   3   4     1163.38      929.58     38.58 o
 -10   3   4     5560.97     5396.51     79.72 o
  -9   3   4       45.81      478.58     39.64 o
  -8   3   4    15937.12    15665.58    163.00 o
  -7   3   4     4647.49     3499.50     73.73 o
  -6   3   4    22274.38    21004.61    197.29 o
  -5   3   4    21335.07    17933.46    163.40 o
  -4   3   4      570.26      727.62     22.59 o
  -3   3   4     2241.28     2005.35     56.12 o
  -2   3   4    14049.62    11320.47    136.05 o
  -1   3   4     4058.03     3594.79     43.36 o
   0   3   4     3942.34     3178.89     48.59 o
   1   3   4     2502.52     2291.65     49.30 o
   2   3   4     1726.43     1631.42     34.47 o
   3   3   4       89.60      386.07     19.55 o
   4   3   4     1247.16     1428.33     33.40 o
   5   3   4        3.87       84.80     16.37 o
   6   3   4      613.69     1112.74     31.71 o
   7   3   4      847.45      811.72     29.77 o
   8   3   4     2659.53     2164.07     52.71 o
   9   3   4      105.00       87.80     24.89 o
  10   3   4       30.34       41.30     25.87 o
  11   3   4       12.77       60.98     29.30 o
  12   3   4     4298.58     4432.42     98.53 o
  13   3   4       83.56       55.64     40.18 o
  14   3   4     2188.68     2227.48     87.28 o
  15   3   4      642.77      641.14     58.35 o
  16   3   4      182.72      146.23     58.24 o
  17   3   4      294.97      326.00     65.14 o
  18   3   4       72.62       96.57     68.47 o
  19   3   4       83.75       -0.62     67.34 o
  20   3   4      298.04      364.13    100.08 o
  21   3   4      194.31      188.24     97.56 o
  22   3   4     1022.89     1039.73    130.81 o
 -23   4   4        5.63      -37.37    150.03 o
 -22   4   4       31.39       56.29     97.46 o
 -21   4   4       61.63       -7.12     88.39 o
 -20   4   4       52.77       81.53     76.11 o
 -19   4   4      878.94      870.20     86.46 o
 -18   4   4     1407.63     1448.30     86.82 o
 -17   4   4      282.62      307.23     55.35 o
 -16   4   4      961.85     1039.02     67.57 o
 -15   4   4       65.01      115.68     42.86 o
 -14   4   4     2802.58     2659.62     80.47 o
 -13   4   4     5622.86     5705.12     93.09 o
 -12   4   4     3594.49     3686.96     73.29 o
 -11   4   4       65.42      150.31     27.62 o
 -10   4   4     5955.38     7597.29    104.91 o
  -9   4   4     2158.04     2540.19     58.38 o
  -8   4   4    15677.41    15509.21    183.76 o
  -7   4   4      527.18      421.36     54.90 o
  -6   4   4     2943.71     3010.88     43.03 o
  -5   4   4      489.34      686.51     35.17 o
  -4   4   4     8556.12     8642.14    109.43 o
  -3   4   4      155.97      554.93     67.16 o
  -2   4   4    11577.16    10777.54    124.05 o
  -1   4   4     1074.16      712.22     23.63 o
   0   4   4     3373.05     3225.82     43.73 o
   1   4   4     9330.33     7778.62     79.73 o
   2   4   4     1731.78     1647.24     42.37 o
   3   4   4     1059.63     1853.20     36.86 o
   4   4   4    26008.64    26732.48    215.77 o
   5   4   4    11187.31     9170.14     91.47 o
   6   4   4    31079.00    31939.26    251.69 o
   7   4   4     1438.92     1465.15     37.76 o
   8   4   4    16357.20    16868.21    156.03 o
   9   4   4      901.65      826.92     32.80 o
  10   4   4      512.57      886.61     43.34 o
  11   4   4     5010.05     5070.43     90.54 o
  12   4   4      228.24      173.70     41.26 o
  13   4   4       39.59       99.44     41.91 o
  14   4   4      101.22      176.19     46.87 o
  15   4   4      253.16      220.89     49.33 o
  16   4   4      247.26      201.94     56.73 o
  17   4   4      928.13      980.79     75.47 o
  18   4   4     1411.15     1589.33    108.84 o
  19   4   4      358.54      268.29     82.93 o
  20   4   4      403.06      383.30    112.07 o
  21   4   4      470.49      572.17    134.23 o
  22   4   4      207.31      217.81    169.49 o
 -23   5   4      167.06       65.80    108.36 o
 -22   5   4       50.26       43.64     96.96 o
 -21   5   4      289.33      250.78    100.33 o
 -20   5   4      228.99      138.75     90.33 o
 -19   5   4       14.84       29.43     79.79 o
 -18   5   4      369.44      331.33     80.63 o
 -17   5   4       47.43       54.11     57.32 o
 -16   5   4      235.03      233.22     53.50 o
 -15   5   4        1.41      -39.15     39.15 o
 -14   5   4      139.70      122.90     37.16 o
 -13   5   4      877.42      878.88     50.52 o
 -12   5   4       15.24      119.82     31.60 o
 -11   5   4      390.36      501.65     35.46 o
 -10   5   4      405.33      498.78     32.43 o
  -9   5   4        7.39       -2.89     20.46 o
  -8   5   4      580.83      693.98     31.03 o
  -7   5   4       54.58       26.23     19.74 o
  -6   5   4      318.64      468.95     31.74 o
  -5   5   4     3368.42     3264.20     67.10 o
  -4   5   4     1082.55     1034.34     31.77 o
  -3   5   4     2018.41     2377.56     45.95 o
  -2   5   4      559.28      754.26     34.30 o
  -1   5   4     1257.10     1518.99     38.02 o
   0   5   4     1324.71     1057.93     29.99 o
   1   5   4     4827.02     4625.67     64.64 o
   2   5   4        7.10       66.62     20.01 o
   3   5   4       26.36      288.92     26.27 o
   4   5   4     5214.23     4275.78     63.03 o
   5   5   4     1889.30     1933.07     38.72 o
   6   5   4      477.49      403.48     24.22 o
   7   5   4     2562.24     2238.60     46.37 o
   8   5   4        3.65      255.15     29.07 o
   9   5   4       83.26      353.41     29.33 o
  10   5   4     2764.81     2478.93     58.39 o
  11   5   4      878.64      915.33     48.59 o
  12   5   4      405.54      540.74     52.81 o
  13   5   4      296.94      338.52     49.41 o
  14   5   4      675.08      927.85     64.79 o
  15   5   4      196.07      253.30     52.51 o
  16   5   4        3.74      -49.36     49.36 o
  17   5   4      161.98      109.55     58.82 o
  18   5   4      448.66      389.22     82.18 o
  19   5   4       18.73      -58.90     72.36 o
  20   5   4       60.07       63.77     80.63 o
  21   5   4      274.26      311.09    117.62 o
 -23   6   4        4.65      -49.48    128.55 o
 -22   6   4      795.95      938.38    143.34 o
 -21   6   4     6507.42     6900.19    247.35 o
 -20   6   4      195.70       36.51    153.24 o
 -19   6   4      368.11      427.94    108.08 o
 -18   6   4       46.25       92.21     69.30 o
 -17   6   4      776.86      744.95     86.32 o
 -16   6   4     1054.77     1054.77     90.50 o
 -15   6   4     1419.46     1818.99    101.67 o
 -14   6   4     2761.33     2861.33     97.99 o
 -13   6   4     7965.40     8522.49    129.04 o
 -12   6   4        2.71       19.70     27.64 o
 -11   6   4     2151.79     2141.41     59.19 o
 -10   6   4     1441.82     1612.05     47.58 o
  -9   6   4     9121.81     9246.39    120.75 o
  -8   6   4      374.33      643.54     33.06 o
  -7   6   4    17006.96    15858.39    188.50 o
  -6   6   4       32.49      153.71     28.05 o
  -5   6   4      367.98      477.27     82.31 o
  -4   6   4      948.24     1133.29     38.68 o
  -3   6   4      262.61      150.70     23.37 o
  -2   6   4     1135.68     1222.45     31.57 o
  -1   6   4    62500.40    55430.80    477.71 o
   0   6   4     1457.63     1535.65     42.74 o
   1   6   4     2672.67     2753.61     53.82 o
   2   6   4     5634.32     5394.71     80.14 o
   3   6   4     3875.64     5875.25     91.50 o
   4   6   4     2126.50     1813.51     50.82 o
   5   6   4     9431.17     9241.86    117.13 o
   6   6   4     4413.72     4585.10     65.02 o
   7   6   4     5942.49     6528.30    105.17 o
   8   6   4      289.44      402.83     29.00 o
   9   6   4    18745.43    19108.20    211.11 o
  10   6   4      467.69      588.02     37.51 o
  11   6   4     3185.75     2970.72     97.17 o
  12   6   4      530.22      636.97     49.61 o
  13   6   4     6122.90     6141.56    136.31 o
  14   6   4      424.06      460.10     60.89 o
  15   6   4     1145.63     1168.32     81.60 o
  16   6   4      461.72      324.94     59.74 o
  17   6   4       26.17       55.46     62.98 o
  18   6   4      192.16       56.11     78.73 o
  19   6   4     2102.02     2070.93    145.15 o
  20   6   4       27.34       69.36     98.92 o
  21   6   4      262.19      206.93    112.41 o
 -22   7   4     2775.69     2880.31    202.32 o
 -21   7   4      823.80      953.52    174.12 o
 -20   7   4        1.33      -46.77     90.29 o
 -19   7   4      737.56      791.92    110.09 o
 -18   7   4     2216.30     2286.05    128.04 o
 -17   7   4     1346.83     1223.85     98.60 o
 -16   7   4    19667.33    19568.25    360.79 o
 -15   7   4      158.44      155.02     60.40 o
 -14   7   4      715.02      782.76     63.33 o
 -13   7   4        5.60       27.01     41.37 o
 -12   7   4     6844.49     6566.32    113.51 o
 -11   7   4        5.20       94.47     27.63 o
 -10   7   4    12519.27    13504.14    152.40 o
  -9   7   4      813.51      829.60     38.80 o
  -8   7   4     4479.62     4819.94     84.60 o
  -7   7   4       63.06       96.82     30.49 o
  -6   7   4    21013.43    20414.06    222.00 o
  -5   7   4      112.35      219.11     22.93 o
  -4   7   4    22225.12    20051.71    220.09 o
  -3   7   4      673.39      841.07     39.93 o
  -2   7   4    24525.10    26373.73    254.83 o
  -1   7   4      583.92      765.34     31.28 o
   0   7   4     2069.16     2852.95     49.51 o
   1   7   4     2428.09     2968.64     52.90 o
   2   7   4    52149.26    49376.43    445.75 o
   3   7   4     1340.21     1689.54     52.80 o
   4   7   4     5759.42     5822.97     91.17 o
   5   7   4     5079.87     5650.83     94.68 o
   6   7   4     7606.07     9327.27    141.02 o
   7   7   4     1770.02     1956.65     51.16 o
   8   7   4    22925.66    22533.43    217.48 o
   9   7   4      561.58      567.97     37.82 o
  10   7   4      836.71      882.55     52.44 o
  11   7   4     3311.08     3512.47     98.15 o
  12   7   4       43.63      328.16     51.12 o
  13   7   4      314.27      420.95     58.13 o
  14   7   4     9417.79     9618.38    180.13 o
  15   7   4       11.32      -56.53     56.53 o
  16   7   4       82.62      -51.52     52.22 o
  17   7   4     1105.32     1012.05     97.14 o
  18   7   4      142.55       53.75    102.75 o
  19   7   4      139.11      103.39    104.68 o
  20   7   4     1628.51     1810.74    151.86 o
  21   7   4       22.54        5.44    134.31 o
 -22   8   4      514.62      500.78    140.79 o
 -21   8   4       48.39      -69.72     99.85 o
 -20   8   4        4.39      -83.32     90.69 o
 -19   8   4     3888.72     4253.91    209.03 o
 -18   8   4     1070.04     1125.00    134.88 o
 -17   8   4      660.32      679.16     85.03 o
 -16   8   4      468.49      393.07     74.55 o
 -15   8   4     2053.99     1956.84    106.19 o
 -14   8   4      523.44      552.26     60.00 o
 -13   8   4     5013.63     5382.49    121.89 o
 -12   8   4     1023.43     1255.78     62.10 o
 -11   8   4      469.64      280.99     42.69 o
 -10   8   4     1897.93     1936.60     64.36 o
  -9   8   4     7544.70     6734.92    112.87 o
  -8   8   4      521.18      456.33     35.45 o
  -7   8   4     9206.35     9075.43    119.33 o
  -6   8   4     1907.65     2162.27     51.40 o
  -5   8   4     3197.56     2707.22     62.73 o
  -4   8   4     2228.42     2356.31     68.15 o
  -3   8   4      238.01      210.25     27.78 o
  -2   8   4      898.85     1046.67     39.42 o
  -1   8   4      214.01      125.99     22.07 o
   0   8   4        6.16       39.63     20.70 o
   1   8   4       14.04      108.75     22.35 o
   2   8   4     3092.87     2754.60     66.60 o
   3   8   4     5167.78     4906.15     85.21 o
   4   8   4      739.63      819.20     42.49 o
   5   8   4    20704.54    20337.48    219.69 o
   6   8   4      172.13      132.80     32.41 o
   7   8   4     9935.68     9492.62    143.84 o
   8   8   4      388.80      522.68     35.46 o
   9   8   4      283.14      828.17     50.61 o
  10   8   4      551.82      543.91     51.07 o
  11   8   4     1117.43     1077.43     72.92 o
  12   8   4      159.93      195.96     47.68 o
  13   8   4     3397.94     2933.85    104.01 o
  14   8   4      330.29      370.87     81.62 o
  15   8   4      347.47      164.15    100.58 o
  16   8   4      327.28      235.42     67.43 o
  17   8   4     5682.46     5520.63    175.39 o
  18   8   4     1520.75     1462.82    127.16 o
  19   8   4     3027.46     2965.49    167.61 o
  20   8   4       53.85     -100.85    133.08 o
 -21   9   4       87.18      160.30    110.88 o
 -20   9   4      431.79      373.58    114.32 o
 -19   9   4      954.06     1056.75    141.48 o
 -18   9   4      616.73      676.04    110.16 o
 -17   9   4      178.18       77.21     73.82 o
 -16   9   4       16.04      -22.79     64.10 o
 -15   9   4       21.28      -23.35     56.52 o
 -14   9   4      325.09      458.29     56.65 o
 -13   9   4     2160.48     2306.72     89.82 o
 -12   9   4     2555.43     2568.58     96.82 o
 -11   9   4    13413.76    13649.17    210.20 o
 -10   9   4      844.72     1035.75     76.76 o
  -9   9   4      272.41      245.30     35.26 o
  -8   9   4       13.95      151.38     29.53 o
  -7   9   4     2148.04     2139.93     64.13 o
  -6   9   4     1094.06     1118.34     47.63 o
  -5   9   4    11111.39    10035.15    136.92 o
  -4   9   4     1090.15     1076.39     48.89 o
  -3   9   4    10522.33    10022.97    124.29 o
  -2   9   4     1600.60     1680.36     52.03 o
  -1   9   4       47.20      132.02     24.85 o
   0   9   4       30.75      132.43     25.71 o
   1   9   4     3740.37     3446.09     66.83 o
   2   9   4        3.52      132.91     34.23 o
   3   9   4     2614.78     2387.68     71.09 o
   4   9   4      616.48      796.56     47.51 o
   5   9   4     1168.86     1357.35     58.94 o
   6   9   4      860.99      798.52     52.00 o
   7   9   4      286.21      459.72     48.13 o
   8   9   4        5.31       76.60     40.93 o
   9   9   4     9314.17     9516.43    143.98 o
  10   9   4      268.30      410.15     61.12 o
  11   9   4     1811.01     1794.44     83.15 o
  12   9   4      245.16      177.83     52.02 o
  13   9   4      162.25      161.47     61.10 o
  14   9   4        0.21       11.20     58.69 o
  15   9   4      192.79      116.07     67.25 o
  16   9   4     1759.42     1869.79    114.75 o
  17   9   4     1901.29     1894.05    133.87 o
  18   9   4      634.66      547.49    104.83 o
  19   9   4        6.38      -84.76     84.76 o
  20   9   4       36.69      -88.82    121.72 o
 -21  10   4       30.17       45.75    118.23 o
 -20  10   4      790.40      713.61    126.85 o
 -19  10   4      156.65       62.92    133.40 o
 -18  10   4      545.81      492.59    112.81 o
 -17  10   4      275.79      346.78     94.49 o
 -16  10   4     1137.94     1494.73    129.42 o
 -15  10   4     1136.94     1158.97     90.09 o
 -14  10   4     2910.96     2794.38    110.56 o
 -13  10   4     4615.33     4334.75    136.21 o
 -12  10   4      379.65      406.33     72.16 o
 -11  10   4     7371.56     6965.40    147.44 o
 -10  10   4      819.87      785.70     60.39 o
  -9  10   4      559.77      944.44     51.68 o
  -8  10   4    16413.72    15988.00    215.95 o
  -7  10   4     4631.38     4993.75    127.47 o
  -6  10   4     4193.13     4134.25     90.06 o
  -5  10   4     2584.92     2416.53     77.32 o
  -4  10   4     2204.48     2280.76     74.96 o
  -3  10   4      123.16       76.20     28.51 o
  -2  10   4     2567.57     2176.03     62.46 o
  -1  10   4     1806.84     1899.48     61.85 o
   0  10   4     2980.37     3277.28     71.98 o
   1  10   4      971.41     1184.62     47.18 o
   2  10   4     1334.69     1537.06     70.54 o
   3  10   4      109.96       99.29     41.46 o
   4  10   4      258.58      300.25     47.31 o
   5  10   4     2206.75     2651.48    104.43 o
   6  10   4     6087.40     5555.14    118.61 o
   7  10   4     1007.34     1177.91     72.23 o
   8  10   4     1192.58     1373.96     75.42 o
   9  10   4      684.68      638.74     84.42 o
  10  10   4       57.89      189.06     72.84 o
  11  10   4      665.50      844.05    131.28 o
  12  10   4     3311.13     3334.67    126.75 o
  13  10   4      631.32      631.15     74.53 o
  14  10   4      152.14        2.87     95.37 o
  15  10   4      116.69       15.42     58.34 o
  16  10   4     3292.82     3288.76    145.38 o
  17  10   4       74.25      136.68     86.72 o
  18  10   4      104.35      -80.69     86.61 o
  19  10   4      206.90      151.88    118.73 o
 -20  11   4      587.75      656.50    144.38 o
 -19  11   4       41.76      183.89    106.06 o
 -18  11   4      555.32      525.46    152.44 o
 -17  11   4      490.36      444.96    103.15 o
 -16  11   4      200.53      185.11     94.07 o
 -15  11   4      374.36      232.48    147.45 o
 -14  11   4     1155.74     1354.96     99.58 o
 -13  11   4     6551.69     6329.22    193.83 o
 -12  11   4     1132.43     1125.63     94.29 o
 -11  11   4      947.37      956.23     79.84 o
 -10  11   4      330.28      419.89    101.07 o
  -9  11   4     1456.24     1770.75     91.71 o
  -8  11   4       60.43      146.96     40.67 o
  -7  11   4     3023.70     2919.71     85.07 o
  -6  11   4     3116.77     3188.19     86.14 o
  -5  11   4      151.50      165.88     47.34 o
  -4  11   4      222.44      238.25     41.44 o
  -3  11   4      910.48      954.20     57.71 o
  -2  11   4     4171.15     4112.64    110.80 o
  -1  11   4      422.62      622.22     45.20 o
   0  11   4     1950.80     2046.45     70.28 o
   1  11   4      645.31      772.52     48.14 o
   2  11   4      825.70      929.81     48.84 o
   3  11   4     1796.53     1815.82     84.38 o
   4  11   4      270.15      362.72     53.65 o
   5  11   4      101.43      159.77     51.99 o
   6  11   4     1619.10     1668.70     92.52 o
   7  11   4     1030.68     1178.05     69.11 o
   8  11   4      145.87      233.55     54.54 o
   9  11   4      149.88      256.99     85.68 o
  10  11   4      381.72      388.39     60.79 o
  11  11   4      878.62      930.22    106.19 o
  12  11   4      704.36      984.14     96.00 o
  13  11   4        7.63      -29.27     70.38 o
  14  11   4       27.31     -116.76    116.76 o
  15  11   4      403.02      373.33     68.11 o
  16  11   4      968.32      987.09    102.77 o
  17  11   4       14.77      -86.30     86.30 o
  18  11   4      100.17      159.23     91.58 o
 -19  12   4       63.41       14.32    156.72 o
 -18  12   4      226.47      416.56    165.34 o
 -17  12   4      111.00      160.11    141.59 o
 -16  12   4       57.93      103.90    136.95 o
 -15  12   4      530.16      705.63     81.88 o
 -14  12   4      145.55      144.75    113.53 o
 -13  12   4      765.15      849.20     90.62 o
 -12  12   4      292.73      379.74     95.71 o
 -11  12   4     2536.87     2470.28    235.44 o
 -10  12   4     1571.16     1978.90    140.74 o
  -9  12   4      235.04      412.14    126.33 o
  -8  12   4      592.04      929.95    149.58 o
  -7  12   4      631.88      625.94    124.49 o
  -6  12   4     1653.78     1744.02     92.41 o
  -5  12   4      969.74     1123.41     76.14 o
  -4  12   4      532.76      880.08     67.83 o
  -3  12   4       27.33       45.10     45.18 o
  -2  12   4       19.27        6.08     46.32 o
  -1  12   4       58.58      185.51     61.55 o
   0  12   4      132.20      350.39     49.10 o
   1  12   4     1778.42     1756.85     77.44 o
   2  12   4     3310.71     3282.43     86.30 o
   3  12   4      672.48      946.23     75.17 o
   4  12   4     4067.75     4028.38    126.43 o
   5  12   4     5876.85     5391.55    142.21 o
   6  12   4     3190.36     3496.96    139.84 o
   7  12   4      832.33      862.99     92.52 o
   8  12   4       40.42      389.61     91.47 o
   9  12   4      973.35      821.49    113.87 o
  10  12   4       34.22      -12.57     87.27 o
  11  12   4        0.26       -2.66     56.46 o
  12  12   4      666.85      709.86     80.55 o
  13  12   4      175.74       95.95     75.76 o
  14  12   4       25.87      -35.44     83.91 o
  15  12   4       32.75      114.57     79.02 o
  16  12   4       57.31     -120.71    133.42 o
  17  12   4      153.51      195.84    105.71 o
 -18  13   4      102.71      101.77    110.66 o
 -17  13   4     4380.46     4231.24    237.78 o
 -16  13   4      237.78      185.53    120.16 o
 -15  13   4       11.00     -102.61    102.61 o
 -14  13   4       42.39       29.05    102.17 o
 -13  13   4       19.08      -56.28    179.04 o
 -12  13   4       54.35       20.99     86.06 o
 -11  13   4     1942.06     2018.14    209.30 o
 -10  13   4      162.86      278.06     81.64 o
  -9  13   4     5100.54     4717.11    347.55 o
  -8  13   4      389.03      568.80     87.86 o
  -7  13   4     1624.69     1776.83    121.00 o
  -6  13   4       56.58      366.96     74.92 o
  -5  13   4     4315.30     4075.83    234.73 o
  -4  13   4     2513.93     2239.04    142.12 o
  -3  13   4     1068.05     1555.75    169.00 o
  -2  13   4     1302.57     1132.86     87.88 o
  -1  13   4      826.33      666.18     76.46 o
   0  13   4      237.47      328.76     73.16 o
   1  13   4     1647.59     1936.79    109.77 o
   2  13   4      760.80      801.12     70.30 o
   3  13   4     2479.24     2305.65    135.43 o
   4  13   4       85.16      181.60     67.05 o
   5  13   4      701.24      754.05     84.56 o
   6  13   4      679.09      715.84    103.45 o
   7  13   4     1460.53     1674.86    120.37 o
   8  13   4      206.79       74.80     89.16 o
   9  13   4      763.38      750.60    113.50 o
  10  13   4      112.06      122.30     90.67 o
  11  13   4     2412.28     2074.59    115.68 o
  12  13   4       12.99      -11.92     71.95 o
  13  13   4      282.86      273.21     86.25 o
  14  13   4      369.55      124.53     78.08 o
  15  13   4      194.39       63.33    114.51 o
  16  13   4      100.43      -39.65    344.81 o
 -17  14   4      362.57      326.20    228.26 o
 -16  14   4      306.85      171.60    140.73 o
 -15  14   4     1595.65     1535.52    164.82 o
 -14  14   4     3874.07     3911.83    214.57 o
 -13  14   4      524.57      480.56    114.83 o
 -12  14   4      416.63      183.55     99.54 o
 -11  14   4     1111.90      995.39    120.51 o
 -10  14   4      448.59      427.80     94.65 o
  -9  14   4      341.40      315.50    117.57 o
  -8  14   4    16719.96    16647.28    367.24 o
  -7  14   4      646.31      781.56     97.56 o
  -6  14   4     4301.42     4050.92    168.53 o
  -5  14   4        0.70       95.59     71.11 o
  -4  14   4     1085.81      695.94     89.82 o
  -3  14   4      445.63      276.95     77.77 o
  -2  14   4     5268.89     5210.40    205.43 o
  -1  14   4      148.81      175.26     70.87 o
   0  14   4     1244.39     1578.16    108.34 o
   1  14   4      405.27      456.28     71.79 o
   2  14   4      863.29      990.02    104.65 o
   3  14   4      225.88      280.76     73.10 o
   4  14   4      821.19      819.36    137.77 o
   5  14   4      132.43      283.77     88.33 o
   6  14   4     5316.28     5347.54    209.40 o
   7  14   4      146.86      127.20     91.85 o
   8  14   4      297.88      211.53     97.84 o
   9  14   4       87.63       34.52     96.84 o
  10  14   4     1201.21     1038.39    149.48 o
  11  14   4      175.92      261.56    111.10 o
  12  14   4     6293.91     5757.60    191.26 o
  13  14   4      410.16      196.04    128.77 o
  14  14   4       33.98       48.71    103.36 o
  15  14   4       22.23     -157.38    218.54 o
 -16  15   4      194.35      247.13    127.59 o
 -15  15   4      771.83      679.14    160.07 o
 -14  15   4       56.78       -4.60    106.43 o
 -13  15   4     1967.65     1775.25    195.09 o
 -12  15   4     1548.36     1430.44    140.45 o
 -11  15   4     3265.87     3075.88    315.25 o
 -10  15   4     1780.80     1738.47    136.17 o
  -9  15   4     3853.05     3977.90    184.47 o
  -8  15   4      151.63      246.69     86.96 o
  -7  15   4     2642.86     2523.06    165.38 o
  -6  15   4      996.31     1106.27    112.97 o
  -5  15   4      813.06      867.14    132.75 o
  -4  15   4      565.44      574.70     93.64 o
  -3  15   4     5246.23     5299.93    187.10 o
  -2  15   4      900.78     1201.03    142.12 o
  -1  15   4      129.38      156.85     87.70 o
   0  15   4     2517.08     2510.20    162.42 o
   1  15   4     3598.88     3794.10    185.42 o
   2  15   4     2457.82     2295.09    150.27 o
   3  15   4      282.27      289.35     84.29 o
   4  15   4      686.90      771.64     95.59 o
   5  15   4      919.22     1111.34    173.97 o
   6  15   4       76.69      104.23    111.16 o
   7  15   4     2156.74     2433.33    168.10 o
   8  15   4     1636.07     1774.31    155.46 o
   9  15   4      893.68      813.42    133.83 o
  10  15   4      292.56      268.69    117.99 o
  11  15   4      308.94      361.71    171.84 o
  12  15   4      110.43      -45.62    196.01 o
  13  15   4       36.89     -211.48    260.83 o
  14  15   4      424.46      262.18    252.57 o
 -14  16   4      241.59      153.84    114.54 o
 -13  16   4     1417.97     1193.49    148.08 o
 -12  16   4       51.37      201.64    103.36 o
 -11  16   4      480.81      468.09    113.70 o
 -10  16   4       67.90      138.71    105.94 o
  -9  16   4      186.95      468.20    102.85 o
  -8  16   4        3.99      170.30     90.03 o
  -7  16   4     3261.38     3303.35    171.49 o
  -6  16   4       53.02      242.91     89.42 o
  -5  16   4     2597.97     2660.29    156.19 o
  -4  16   4      128.37      314.13    143.66 o
  -3  16   4      351.55      507.16    123.76 o
  -2  16   4       37.27       71.68     92.16 o
  -1  16   4     1883.48     1739.72    153.26 o
   0  16   4       91.97      154.74    147.08 o
   1  16   4     2403.77     2324.33    265.14 o
   2  16   4      103.56      238.01     98.29 o
   3  16   4      766.83      616.25    103.13 o
   4  16   4     1625.04     1460.86    278.92 o
   5  16   4     3389.84     3487.84    287.94 o
   6  16   4       20.34      567.47    151.51 o
   7  16   4      249.01      276.38    131.81 o
   8  16   4      178.20      293.81    255.11 o
   9  16   4      201.49      214.83    205.88 o
  10  16   4      543.47      635.53    277.49 o
  11  16   4      534.91      613.16    194.99 o
  12  16   4       22.35      156.65    177.22 o
 -12  17   4     1979.95     1690.02    164.51 o
 -11  17   4       80.85      -68.57     96.38 o
 -10  17   4     2183.20     2146.56    158.81 o
  -9  17   4      473.87      427.05    109.07 o
  -8  17   4       32.42      -28.52    127.91 o
  -7  17   4       36.84      171.09    207.00 o
  -6  17   4     1758.57     1620.16    154.34 o
  -5  17   4      211.16      413.82    115.55 o
  -4  17   4     3071.49     3354.15    205.00 o
  -3  17   4        8.10       61.68    195.98 o
  -2  17   4      516.87      603.87    131.78 o
  -1  17   4      226.06      160.88    177.17 o
   0  17   4      402.44      615.99    113.61 o
   1  17   4       19.84      116.15    139.20 o
   2  17   4     1178.13     1211.15    130.16 o
   3  17   4        1.11       98.46     89.29 o
   4  17   4     1521.78     1212.03    137.99 o
   5  17   4      114.61      185.25    145.17 o
   6  17   4       57.49      -62.66    196.93 o
   7  17   4      331.13      241.68    232.73 o
   8  17   4     1288.67     1217.36    304.34 o
   9  17   4      110.85      313.29    250.63 o
  10  17   4     4351.84     4099.65    492.32 o
  11  17   4        3.15      187.98    259.58 o
 -10  18   4      213.94       58.29    116.37 o
  -9  18   4     1324.62     1076.89    160.99 o
  -8  18   4      195.21      241.64    111.32 o
  -7  18   4     1345.03     1402.58    322.15 o
  -6  18   4       18.04       -1.34    233.87 o
  -5  18   4      197.26      284.25    107.06 o
  -4  18   4       39.43      295.88    276.50 o
  -3  18   4       39.80      282.57    305.01 o
  -2  18   4       39.23      253.93    302.48 o
  -1  18   4       67.79       21.74    110.63 o
   0  18   4        5.94      328.50    239.88 o
   1  18   4       46.39      143.69    118.27 o
   2  18   4      767.95      771.25    143.86 o
   3  18   4      139.10       16.11    104.27 o
   4  18   4        1.67       18.41    100.18 o
   5  18   4      532.97      868.27    277.49 o
   6  18   4      243.49      196.93    223.78 o
   7  18   4      116.58       98.46    214.83 o
   8  18   4      111.83      232.73    250.63 o
  -7  19   4      113.34       45.19    126.88 o
  -6  19   4      288.51      603.43    203.41 o
  -5  19   4        7.02      204.57    195.91 o
  -4  19   4      152.38       50.72    131.12 o
  -3  19   4       89.75      175.07    135.97 o
  -2  19   4       27.59      113.38    132.47 o
  -1  19   4       40.57        9.87    123.30 o
   0  19   4        3.89      -13.43    246.16 o
   1  19   4      270.35      255.84    133.34 o
   2  19   4      431.09      458.50    137.32 o
   3  19   4      219.13      318.75    124.17 o
   4  19   4        3.52       72.48    116.30 o
   5  19   4        1.93      -50.32    161.12 o
 -24   1   5      128.99      270.88    173.56 o
 -23   1   5     2379.86     2701.36    139.49 o
 -22   1   5     2380.23     2696.10    215.43 o
 -21   1   5        1.91      -60.05     62.32 o
 -20   1   5      421.09      563.16     76.99 o
 -19   1   5       14.45       21.20     49.85 o
 -18   1   5      148.96      101.10     54.26 o
 -17   1   5     5688.71     5994.57    136.30 o
 -16   1   5      913.23      889.08     60.37 o
 -15   1   5     1764.18     2005.48     78.46 o
 -14   1   5      279.56      250.76     32.45 o
 -13   1   5        4.30       45.60     26.78 o
 -12   1   5      558.58      481.54     31.47 o
 -11   1   5    10279.17     9743.07    115.86 o
 -10   1   5     2423.47     2722.65     56.19 o
  -9   1   5     1334.91     1655.03     46.88 o
  -8   1   5     2453.03     2262.64     52.64 o
  -7   1   5    12825.47    14187.43    159.61 o
  -6   1   5      716.60      666.55     28.48 o
  -5   1   5     4613.70     4343.04     79.33 o
  -4   1   5       13.41       13.82     32.79 o
  -3   1   5    22246.11    20765.47    183.12 o
  -2   1   5     1480.09     1518.16     44.23 o
  -1   1   5     2688.25     4285.95    146.28 o
   0   1   5      115.24      251.33     18.18 o
   1   1   5    32919.36    33437.70    284.83 o
   2   1   5     7221.60     5788.69     69.34 o
   3   1   5     1057.63     1932.36     52.09 o
   4   1   5     4918.99     3901.23     49.58 o
   5   1   5     8573.43     9033.02     84.14 o
   6   1   5      870.89      611.97     25.30 o
   7   1   5     8051.73     7616.38    112.40 o
   8   1   5       54.97       42.02     21.47 o
   9   1   5     4075.39     3917.77     63.19 o
  10   1   5      477.11      532.02     33.20 o
  11   1   5        5.02      166.56     29.35 o
  12   1   5      343.42      489.03     42.91 o
  13   1   5      893.56      830.06     52.01 o
  14   1   5        4.92      -30.81     39.91 o
  15   1   5      351.12      378.12     55.35 o
  16   1   5      387.98      207.71     57.52 o
  17   1   5       44.82      -38.95     57.55 o
  18   1   5      474.97      537.37     73.73 o
  19   1   5      494.18      369.73     73.60 o
  20   1   5        4.27      -46.87     71.92 o
  21   1   5      737.64      633.21    124.47 o
  22   1   5      163.96       39.35    110.72 o
 -24   2   5      279.72      155.60    227.05 o
 -23   2   5     1907.09     2046.53    172.10 o
 -22   2   5     3387.25     3324.97    200.50 o
 -21   2   5      318.52      276.17     81.40 o
 -20   2   5     8573.00     9006.99    280.39 o
 -19   2   5      169.82      210.34     62.22 o
 -18   2   5      439.70      407.54     64.09 o
 -17   2   5       65.29       69.12     47.45 o
 -16   2   5       13.64      -24.94     42.24 o
 -15   2   5       46.70       45.51     45.39 o
 -14   2   5     2611.35     2694.38     76.07 o
 -13   2   5     1054.77     1066.96     40.62 o
 -12   2   5      426.51      525.10     30.39 o
 -11   2   5      546.92      807.38     32.16 o
 -10   2   5     3093.66     3645.08     57.33 o
  -9   2   5      332.75      199.52     21.09 o
  -8   2   5   107542.52   106256.98    782.91 o
  -7   2   5     5885.39     5062.20     80.97 o
  -6   2   5    69082.80    78803.08    609.01 o
  -5   2   5      582.64      888.88     28.91 o
  -4   2   5    25893.32    23641.47    192.31 o
  -3   2   5      503.19      714.91     25.02 o
  -2   2   5     1442.85     2598.89     62.02 o
  -1   2   5      346.09      418.01     46.07 o
   0   2   5      194.08      211.11     25.96 o
   1   2   5     2605.10     2575.57     56.33 o
   2   2   5    13351.17    13628.67    125.14 o
   3   2   5     2881.39     2679.80     44.63 o
   4   2   5    31396.74    35652.36    293.58 o
   5   2   5        1.50       32.07     18.81 o
   6   2   5    11019.83     9525.21    100.74 o
   7   2   5     1779.00     2032.97     44.52 o
   8   2   5       10.31      141.01     24.89 o
   9   2   5     1732.34     1909.55     53.87 o
  10   2   5     5063.77     5207.01     83.16 o
  11   2   5     3574.49     3378.17     78.88 o
  12   2   5    20861.63    20824.26    251.33 o
  13   2   5       92.56       21.40     37.20 o
  14   2   5      645.55      551.99     63.56 o
  15   2   5       91.51       71.22     46.14 o
  16   2   5     3158.10     2943.58    119.34 o
  17   2   5      340.66      282.87     75.81 o
  18   2   5      868.91      826.10     88.25 o
  19   2   5       67.73       30.80     75.28 o
  20   2   5       85.77      -19.77     77.33 o
  21   2   5      558.46      526.88    107.52 o
  22   2   5     2433.36     2537.56    153.44 o
 -24   3   5       63.00      242.68    148.58 o
 -23   3   5     1130.20     1060.12    157.88 o
 -22   3   5     1864.55     2000.35    272.54 o
 -21   3   5     1802.66     1992.20    165.22 o
 -20   3   5      846.16      954.34     97.59 o
 -19   3   5      199.20      138.29     60.58 o
 -18   3   5      329.41      395.80     60.86 o
 -17   3   5     3284.06     3482.78    111.70 o
 -16   3   5      213.76      182.15     47.60 o
 -15   3   5      134.02      113.27     40.99 o
 -14   3   5     1108.16     1159.65     62.52 o
 -13   3   5     3742.02     3644.47     74.57 o
 -12   3   5     1430.00     1275.17     49.31 o
 -11   3   5      818.86      780.30     38.02 o
 -10   3   5      231.51      408.01     30.69 o
  -9   3   5     5427.54     5460.71     82.16 o
  -8   3   5      871.71      879.87     39.94 o
  -7   3   5     1229.73     1241.33     43.67 o
  -6   3   5     1898.56     1893.65     49.39 o
  -5   3   5    32320.77    30762.11    275.52 o
  -4   3   5     8728.19     7614.64     81.70 o
  -3   3   5     7225.46     6757.52     81.40 o
  -2   3   5     1221.79      917.26     27.76 o
  -1   3   5      168.85      220.75     18.71 o
   0   3   5      701.45      525.54     23.08 o
   1   3   5     5903.31     5683.10     69.79 o
   2   3   5     7798.25     6632.49     74.34 o
   3   3   5      183.67     1501.79     37.64 o
   4   3   5      604.19      756.92     29.59 o
   5   3   5     4573.14     5114.50     66.90 o
   6   3   5      937.50      992.59     36.26 o
   7   3   5     5680.59     5468.72     77.31 o
   8   3   5     2778.67     2571.37     52.29 o
   9   3   5     5473.66     6183.85     92.41 o
  10   3   5       29.72       11.31     26.30 o
  11   3   5     6858.55     6861.77    132.24 o
  12   3   5     1625.50     1738.42     70.96 o
  13   3   5      383.72      313.12     46.56 o
  14   3   5      175.20      178.07     48.56 o
  15   3   5     1443.89     1737.79     93.78 o
  16   3   5      638.70      637.28     62.38 o
  17   3   5       71.00       59.86     51.78 o
  18   3   5      817.96      960.55    101.16 o
  19   3   5       75.79       96.02     84.48 o
  20   3   5        0.19      -83.30     83.30 o
  21   3   5      346.30      350.24    111.52 o
  22   3   5      733.59      612.33    133.98 o
 -24   4   5     1828.01     2296.90    303.02 o
 -23   4   5     1577.89     1667.01    182.89 o
 -22   4   5      747.35      639.90    155.44 o
 -21   4   5      334.74      433.15    107.60 o
 -20   4   5       31.55      -28.60     83.18 o
 -19   4   5     1937.07     2193.45    127.47 o
 -18   4   5       14.64      104.74     58.49 o
 -17   4   5      395.04      455.67     63.39 o
 -16   4   5     1109.27     1083.00     74.99 o
 -15   4   5     2988.81     3088.27    100.08 o
 -14   4   5       23.75       16.23     35.54 o
 -13   4   5     6328.96     6261.32    101.38 o
 -12   4   5      494.21      577.14     38.79 o
 -11   4   5     1805.13     1874.74     62.95 o
 -10   4   5     1083.05     1111.38     45.15 o
  -9   4   5     9108.32    11179.88    131.69 o
  -8   4   5       16.76      102.99     23.62 o
  -7   4   5     1316.20     2580.10     73.54 o
  -6   4   5       21.70      203.02     23.25 o
  -5   4   5      245.40      371.84     26.65 o
  -4   4   5     3175.50     2303.68     75.86 o
  -3   4   5     2210.66     3531.63     62.84 o
  -2   4   5      926.44      619.65     24.70 o
  -1   4   5     2072.53     1348.12     29.46 o
   0   4   5     1786.72     1110.61     28.74 o
   1   4   5       70.67       77.25     16.21 o
   2   4   5     1112.74      836.08     29.54 o
   3   4   5      103.85      157.87     20.47 o
   4   4   5        2.18       11.04     16.35 o
   5   4   5     3028.10     2620.86     49.97 o
   6   4   5       16.45       48.91     20.52 o
   7   4   5       84.03      484.26     27.22 o
   8   4   5       20.75      294.06     28.27 o
   9   4   5     2440.41     2891.45     53.90 o
  10   4   5       47.33       57.24     28.54 o
  11   4   5      379.71      503.25     40.75 o
  12   4   5      109.47      153.80     44.47 o
  13   4   5      196.72      149.85     44.56 o
  14   4   5       10.38      -43.02     43.02 o
  15   4   5       36.53      116.68     49.49 o
  16   4   5       11.37      -46.35     46.35 o
  17   4   5     2186.44     2100.26     98.52 o
  18   4   5      136.33       58.77     94.79 o
  19   4   5     3714.19     3261.78    165.78 o
  20   4   5      397.32      303.98    109.52 o
  21   4   5       94.23      158.87    123.75 o
 -23   5   5      114.10       30.44    112.41 o
 -22   5   5     1936.01     2263.95    256.76 o
 -21   5   5     1133.67      993.78    122.46 o
 -20   5   5       26.43       -3.76     82.81 o
 -19   5   5      103.86       69.97     84.03 o
 -18   5   5     4022.69     3593.67    151.75 o
 -17   5   5        1.79      -58.52     58.52 o
 -16   5   5     2443.39     2402.81    103.36 o
 -15   5   5     2143.45     2024.29     87.07 o
 -14   5   5     2623.34     2613.25     84.16 o
 -13   5   5       94.07       83.18     31.43 o
 -12   5   5     7736.23     8235.71    118.48 o
 -11   5   5     2627.84     2735.34     67.48 o
 -10   5   5    10698.56     9351.16    121.26 o
  -9   5   5     3301.71     3166.69     59.24 o
  -8   5   5      249.29      405.25     29.15 o
  -7   5   5     4090.75     3808.49     57.81 o
  -6   5   5     3572.14     3078.13     54.84 o
  -5   5   5     3559.89     2817.30     69.02 o
  -4   5   5    10858.92     9450.78    100.90 o
  -3   5   5     5038.94     4064.27     65.81 o
  -2   5   5      875.00      980.08     27.55 o
  -1   5   5     4366.61     3056.74     49.52 o
   0   5   5     5060.90     6575.34     78.10 o
   1   5   5     2614.30     1983.51     40.14 o
   2   5   5     7711.74     5409.37     66.30 o
   3   5   5     1292.61      951.04     32.30 o
   4   5   5    26051.88    25827.90    221.82 o
   5   5   5      405.13      231.44     21.89 o
   6   5   5      949.33     1439.36     39.57 o
   7   5   5      275.74      336.51     25.65 o
   8   5   5    14954.73    14586.95    140.42 o
   9   5   5       81.58       79.64     23.40 o
  10   5   5     5899.54     6046.13     87.14 o
  11   5   5     2171.93     2074.58     67.95 o
  12   5   5       21.11      343.82     46.93 o
  13   5   5       95.93       93.74     43.51 o
  14   5   5     2131.72     2211.83     95.23 o
  15   5   5        1.11       18.19     52.96 o
  16   5   5     2204.64     2139.98     98.94 o
  17   5   5     1809.19     1653.95    109.96 o
  18   5   5        3.39      -55.88     63.32 o
  19   5   5      157.58      154.41     80.87 o
  20   5   5      779.37      668.83    114.76 o
  21   5   5      118.84      142.13    124.44 o
 -23   6   5      432.16      491.21    131.81 o
 -22   6   5        8.81       68.95    109.87 o
 -21   6   5     3327.76     3432.05    197.73 o
 -20   6   5       45.63        7.06     87.77 o
 -19   6   5     1019.81     1287.34    124.07 o
 -18   6   5       11.65      -12.34     65.68 o
 -17   6   5      463.39      359.06     74.17 o
 -16   6   5        2.58       -0.16     57.04 o
 -15   6   5      165.85      153.34     51.44 o
 -14   6   5      476.18      442.39     57.65 o
 -13   6   5      124.48       69.79     36.83 o
 -12   6   5       75.72      128.93     31.96 o
 -11   6   5      516.05      718.81     46.57 o
 -10   6   5     2287.25     2665.80     59.00 o
  -9   6   5      129.56      230.31     28.02 o
  -8   6   5     3341.68     3616.95     71.29 o
  -7   6   5    20039.30    20535.81    231.44 o
  -6   6   5    10249.22    10587.53    147.92 o
  -5   6   5     1846.23     3808.81    152.21 o
  -4   6   5      355.56      476.85     24.11 o
  -3   6   5     5139.92     5274.05     76.82 o
  -2   6   5      633.78      454.04     21.06 o
  -1   6   5     9097.64     8284.96     91.84 o
   0   6   5     1326.97     1260.81     38.38 o
   1   6   5     1812.46     2244.55     45.33 o
   2   6   5       54.60       44.21     16.69 o
   3   6   5     8116.30     7952.50     89.69 o
   4   6   5      476.74      524.28     26.09 o
   5   6   5     3704.38     3284.14     53.40 o
   6   6   5      368.07      484.18     27.44 o
   7   6   5       36.75       73.65     21.27 o
   8   6   5      884.43      987.86     39.33 o
   9   6   5    11433.69    12448.29    141.44 o
  10   6   5      538.61      635.83     45.96 o
  11   6   5     3143.96     2812.79     80.18 o
  12   6   5      136.01      150.37     45.31 o
  13   6   5     1672.88     1938.08     91.14 o
  14   6   5        7.63      -48.76     48.76 o
  15   6   5     1605.77     1721.45     96.96 o
  16   6   5        7.96      -52.48     52.48 o
  17   6   5      229.30      330.95     71.49 o
  18   6   5       36.74       27.91     66.02 o
  19   6   5      235.67      116.79     95.65 o
  20   6   5      239.39      164.29    102.02 o
  21   6   5      316.49      110.06    130.00 o
 -23   7   5       60.04      217.87    166.93 o
 -22   7   5       48.75       23.80    109.31 o
 -21   7   5        0.12       34.03    119.64 o
 -20   7   5      347.63      490.45    141.24 o
 -19   7   5       85.36       42.40     91.11 o
 -18   7   5      199.91      110.08     71.90 o
 -17   7   5     1275.49     1475.60    104.79 o
 -16   7   5      106.77      242.17     88.78 o
 -15   7   5      919.08      950.44     74.65 o
 -14   7   5      131.37       81.83     46.19 o
 -13   7   5      152.13      165.54     45.35 o
 -12   7   5     2043.26     2052.44     74.50 o
 -11   7   5     1158.12     1411.25     60.36 o
 -10   7   5       18.28      305.10     49.24 o
  -9   7   5      204.31      206.23     34.74 o
  -8   7   5       24.47      457.49     40.18 o
  -7   7   5      198.45      138.97     28.10 o
  -6   7   5      820.16     1054.53     41.88 o
  -5   7   5     2012.45     2113.91     49.37 o
  -4   7   5      417.08      615.94     47.56 o
  -3   7   5      972.98      873.60     41.13 o
  -2   7   5     1920.10     2127.31     88.31 o
  -1   7   5        0.13        5.30     18.76 o
   0   7   5     1443.51     1271.95     40.53 o
   1   7   5      814.55      919.14     36.64 o
   2   7   5      186.73      511.00     39.91 o
   3   7   5     5821.08     5408.31     95.51 o
   4   7   5      880.57     1098.95     46.19 o
   5   7   5      148.69      138.97     26.05 o
   6   7   5      713.16     1018.20     44.86 o
   7   7   5      180.24      208.87     26.02 o
   8   7   5      860.95     1103.28     42.99 o
   9   7   5      652.90      642.22     39.93 o
  10   7   5       47.19       47.39     42.97 o
  11   7   5      120.55      192.49     44.88 o
  12   7   5      615.61      800.63     60.34 o
  13   7   5       11.30      -10.71     53.29 o
  14   7   5      203.12      248.52     58.84 o
  15   7   5      316.33      296.34     64.03 o
  16   7   5      216.57      144.61     59.74 o
  17   7   5       43.54       10.76     63.12 o
  18   7   5      837.18      943.16    105.26 o
  19   7   5       75.49       77.76    100.99 o
  20   7   5        4.26        2.72    103.98 o
 -22   8   5      193.14      229.09    130.38 o
 -21   8   5       10.23      -11.02    102.87 o
 -20   8   5      217.79       97.25     99.31 o
 -19   8   5     1586.29     1921.84    150.65 o
 -18   8   5      857.41      835.00    113.95 o
 -17   8   5     1486.14     1775.72    119.24 o
 -16   8   5      386.64      440.77     73.40 o
 -15   8   5      699.77      995.16     72.44 o
 -14   8   5      681.81      668.20     62.06 o
 -13   8   5    12853.57    13115.06    200.35 o
 -12   8   5      862.48      950.57     55.82 o
 -11   8   5     6240.48     5730.28    103.22 o
 -10   8   5      500.87      732.41     53.08 o
  -9   8   5       68.18      370.37     44.80 o
  -8   8   5     5450.30     5081.40     94.95 o
  -7   8   5     9514.00     9031.54    122.42 o
  -6   8   5      527.36      443.55     31.21 o
  -5   8   5     1879.99     2304.89     61.65 o
  -4   8   5     4834.05     4868.63     89.78 o
  -3   8   5       79.95      891.10     48.32 o
  -2   8   5     1689.13     1566.33     45.94 o
  -1   8   5     4661.29     4154.63     66.81 o
   0   8   5     3477.33     3679.09     60.38 o
   1   8   5     4773.01     5020.67     76.28 o
   2   8   5      305.12      274.85     31.64 o
   3   8   5     4529.27     5128.04    101.57 o
   4   8   5     5597.40     4930.74     88.69 o
   5   8   5     1220.03     1234.78     70.03 o
   6   8   5      215.35      322.89     39.06 o
   7   8   5     1803.63     1835.74     57.17 o
   8   8   5       33.80       37.15     29.16 o
   9   8   5      440.91     1249.22     67.56 o
  10   8   5     1775.13     1650.05     98.93 o
  11   8   5      407.93      594.46     78.50 o
  12   8   5       44.39      102.93     49.82 o
  13   8   5       41.09       13.64     49.29 o
  14   8   5       45.11       -0.01     53.32 o
  15   8   5        7.03      -20.76     56.64 o
  16   8   5     1304.05     1120.11     96.87 o
  17   8   5     1811.43     2002.05    123.47 o
  18   8   5     1824.61     1695.25    135.95 o
  19   8   5       63.71       82.36    105.80 o
  20   8   5       22.06      -98.65    121.43 o
 -21   9   5      104.36      119.25    111.39 o
 -20   9   5       10.49       12.16     96.37 o
 -19   9   5       21.36      -31.85     89.63 o
 -18   9   5      924.69      814.39    126.19 o
 -17   9   5      191.84       29.91    111.42 o
 -16   9   5      299.98      356.45    117.19 o
 -15   9   5       34.31      -55.37     55.37 o
 -14   9   5     1232.60     1257.53     78.01 o
 -13   9   5        8.35       11.00     43.12 o
 -12   9   5      159.33      207.65     45.25 o
 -11   9   5      649.44      838.80     79.92 o
 -10   9   5    11879.32    11938.51    200.93 o
  -9   9   5      193.13      248.69     39.42 o
  -8   9   5     3096.48     3018.58     73.59 o
  -7   9   5      203.04      213.27     36.15 o
  -6   9   5      909.25      984.60     50.35 o
  -5   9   5     1613.60     1601.62     65.39 o
  -4   9   5     4979.85     4596.47     97.39 o
  -3   9   5      755.67      891.10     47.28 o
  -2   9   5     9186.14     8600.49    114.63 o
  -1   9   5      854.15      789.60     39.27 o
   0   9   5    14626.36    14867.52    177.69 o
   1   9   5     2577.26     2434.54     61.63 o
   2   9   5     1882.09     1834.09     74.32 o
   3   9   5        7.39       26.19     30.66 o
   4   9   5     4717.61     4830.69     95.33 o
   5   9   5      455.77      459.73     43.74 o
   6   9   5     1243.06     1640.76     69.23 o
   7   9   5      101.27      126.82     42.63 o
   8   9   5      931.80      982.22     48.28 o
   9   9   5       61.37      189.65     39.31 o
  10   9   5     2943.67     3053.72     96.51 o
  11   9   5       16.86       -6.77     45.89 o
  12   9   5        1.03       98.10     51.95 o
  13   9   5      250.05      269.19     57.21 o
  14   9   5     1157.18     1098.40     87.36 o
  15   9   5        5.27      -31.86     64.47 o
  16   9   5      605.83      655.36     88.16 o
  17   9   5      392.23      213.51     82.36 o
  18   9   5       67.83       56.86    107.61 o
  19   9   5       40.35      145.09     98.94 o
 -21  10   5      428.62      301.37    134.88 o
 -20  10   5       28.98      215.13    107.84 o
 -19  10   5      598.52      391.67    111.20 o
 -18  10   5      231.11      152.62     96.63 o
 -17  10   5       44.53       18.48     79.14 o
 -16  10   5      177.09      388.45     77.90 o
 -15  10   5       54.90      104.05     63.51 o
 -14  10   5      452.70      620.39     84.41 o
 -13  10   5      322.75      244.38     77.31 o
 -12  10   5     4619.24     4391.07    134.76 o
 -11  10   5     1180.08     1471.43     85.11 o
 -10  10   5       49.97      140.80     41.50 o
  -9  10   5     2951.97     3139.38     87.24 o
  -8  10   5      525.83      899.01     62.96 o
  -7  10   5     6846.54     6999.14    124.47 o
  -6  10   5       47.83      564.33     54.01 o
  -5  10   5       69.88      157.71     39.60 o
  -4  10   5     1904.81     1973.47     72.83 o
  -3  10   5      234.06      255.77     33.70 o
  -2  10   5      240.55      212.78     29.53 o
  -1  10   5      543.49      541.57     45.68 o
   0  10   5      324.24      436.91     38.08 o
   1  10   5     3283.22     3372.93     72.70 o
   2  10   5     3226.36     3523.83     77.48 o
   3  10   5      974.46     1085.52     59.78 o
   4  10   5      564.35      552.97     50.03 o
   5  10   5     2706.48     2658.58     93.86 o
   6  10   5      624.16      860.49     63.04 o
   7  10   5      352.17      402.02     53.75 o
   8  10   5      267.98      335.30     36.67 o
   9  10   5      362.74      448.44     81.33 o
  10  10   5        2.73       39.36     50.95 o
  11  10   5     1495.55     1329.39     86.39 o
  12  10   5     1180.98     1486.31    108.32 o
  13  10   5     1639.92     1678.59    109.99 o
  14  10   5       83.79      -39.02     62.98 o
  15  10   5      289.96      129.24     69.23 o
  16  10   5      659.79      595.50     86.81 o
  17  10   5       46.22       44.67     92.42 o
  18  10   5        6.36      -77.79     91.53 o
  19  10   5      472.58      433.41    137.49 o
 -20  11   5      484.26      585.64    134.79 o
 -19  11   5      521.81      577.87    147.29 o
 -18  11   5       94.82       21.51    111.36 o
 -17  11   5     4693.64     4757.29    255.53 o
 -16  11   5       72.22      -77.88     77.88 o
 -15  11   5      341.43      317.56     69.50 o
 -14  11   5       54.58       77.54     59.65 o
 -13  11   5     5148.40     5452.28    183.53 o
 -12  11   5      113.97      227.52     67.88 o
 -11  11   5     3945.96     4097.72    135.43 o
 -10  11   5     2624.83     2506.66    152.14 o
  -9  11   5     1032.01     1124.31     97.55 o
  -8  11   5      264.93      385.35     61.83 o
  -7  11   5     5993.29     6304.14    142.16 o
  -6  11   5     3221.17     3240.33    132.60 o
  -5  11   5     3752.01     3866.01    117.49 o
  -4  11   5     1220.37     1091.42     67.20 o
  -3  11   5     1059.62     1173.71     70.94 o
  -2  11   5     1582.46     1465.61     77.56 o
  -1  11   5      185.11      267.35     41.30 o
   0  11   5     1512.67     1580.61     63.79 o
   1  11   5     1596.02     1522.04     61.86 o
   2  11   5      419.53      369.08     39.83 o
   3  11   5     3931.59     4353.15    117.34 o
   4  11   5     1485.05     1568.23     82.81 o
   5  11   5      149.35      141.96     43.54 o
   6  11   5       33.64       64.46     44.66 o
   7  11   5     6369.44     6377.71    139.04 o
   8  11   5      438.96      606.28     73.78 o
   9  11   5     3332.08     3364.14    114.81 o
  10  11   5        4.24      -53.32     53.32 o
  11  11   5       12.54       93.18     68.10 o
  12  11   5     1182.84     1242.44    126.10 o
  13  11   5       10.72      -81.46     81.46 o
  14  11   5      978.94      817.35    167.11 o
  15  11   5     2456.51     2412.81    162.51 o
  16  11   5      278.18      246.20    111.45 o
  17  11   5       90.09      -63.70     87.13 o
  18  11   5      201.27      157.22    120.45 o
 -19  12   5        4.03        0.00    196.93 o
 -18  12   5     1055.79      956.16    259.58 o
 -17  12   5      544.32      429.26    219.33 o
 -16  12   5     1321.70      988.36    125.46 o
 -15  12   5       15.29       22.18     64.68 o
 -14  12   5      166.94       86.54     60.42 o
 -13  12   5      551.76      520.18     80.36 o
 -12  12   5     3040.53     2631.72    184.74 o
 -11  12   5     1443.79     1615.64    121.45 o
 -10  12   5     4069.15     4100.63    162.53 o
  -9  12   5      437.92      739.06    208.17 o
  -8  12   5      368.31      415.51     90.93 o
  -7  12   5       98.46      163.06     78.96 o
  -6  12   5      312.98      641.42     80.87 o
  -5  12   5      532.43      579.61     97.80 o
  -4  12   5     7836.68     7595.28    183.43 o
  -3  12   5        0.17      252.91     52.58 o
  -2  12   5      387.14      397.61     57.94 o
  -1  12   5      108.52      148.31     49.21 o
   0  12   5     6683.03     6287.41    141.25 o
   1  12   5      763.12      762.44     53.87 o
   2  12   5     2617.63     2570.92     81.64 o
   3  12   5     3968.89     3620.89    116.07 o
   4  12   5     4080.85     4097.34    130.89 o
   5  12   5     1030.88      965.66     79.67 o
   6  12   5     7473.97     7443.52    171.70 o
   7  12   5     2030.64     2070.69    119.97 o
   8  12   5      480.20      816.62     95.09 o
   9  12   5        2.73       49.90     71.04 o
  10  12   5      721.16      835.84     74.27 o
  11  12   5       55.52      119.72     82.29 o
  12  12   5      126.13       57.32     75.91 o
  13  12   5       17.08        8.28     88.17 o
  14  12   5      625.90      508.39    124.24 o
  15  12   5        6.02     -116.23    150.39 o
  16  12   5      155.35        8.75     81.22 o
  17  12   5        2.08     -102.42    102.42 o
 -18  13   5      508.20      482.56    123.47 o
 -17  13   5     1366.83     1369.79    146.43 o
 -16  13   5       11.58        6.04     81.46 o
 -15  13   5        8.99      -48.75    196.38 o
 -14  13   5      298.87      177.73    106.06 o
 -13  13   5       60.72      152.06     98.10 o
 -12  13   5      268.24      362.84    102.17 o
 -11  13   5      795.26      643.23    153.75 o
 -10  13   5      607.94      461.21     93.74 o
  -9  13   5     3132.86     3087.44    162.32 o
  -8  13   5     1184.50     1047.07    106.99 o
  -7  13   5     1233.25     1262.16    121.46 o
  -6  13   5       97.92       10.28     68.28 o
  -5  13   5     6855.19     7187.65    264.86 o
  -4  13   5     3722.44     3569.35    186.05 o
  -3  13   5     4529.32     4527.90    164.85 o
  -2  13   5      103.66      126.00     65.72 o
  -1  13   5       76.63      129.57     64.24 o
   0  13   5      228.78      272.66    103.35 o
   1  13   5     1098.39     1465.37     93.97 o
   2  13   5      176.45      249.60     60.30 o
   3  13   5     2535.88     2673.22     89.10 o
   4  13   5        8.39        2.54     62.99 o
   5  13   5     2122.61     2244.19    125.13 o
   6  13   5      144.61      108.45     68.41 o
   7  13   5      485.39      824.44     94.19 o
   8  13   5      106.99      162.56     92.10 o
   9  13   5      113.22       53.53     85.69 o
  10  13   5      652.35      505.41    109.49 o
  11  13   5      661.92      514.19     81.06 o
  12  13   5      163.77      101.65    106.08 o
  13  13   5      125.10       39.17     78.84 o
  14  13   5       17.01     -100.24    100.24 o
  15  13   5      131.78       79.50     84.40 o
  16  13   5      302.50      526.79    144.28 o
 -17  14   5      163.54      302.82    160.59 o
 -16  14   5       26.29       19.66    137.55 o
 -15  14   5     1065.68      964.81    143.50 o
 -14  14   5       99.98      174.57    174.41 o
 -13  14   5     1837.20     1960.57    164.08 o
 -12  14   5      770.82      884.75    144.70 o
 -11  14   5      419.06      466.88    105.27 o
 -10  14   5      841.29      792.08    182.17 o
  -9  14   5      188.59      204.39     88.70 o
  -8  14   5      115.33      908.30    167.89 o
  -7  14   5     4356.40     4445.18    247.03 o
  -6  14   5      346.16      757.12    149.87 o
  -5  14   5        6.23       59.89     72.63 o
  -4  14   5       12.23       66.29     69.96 o
  -3  14   5      451.72      522.85     87.70 o
  -2  14   5      330.37      460.68     80.91 o
  -1  14   5      294.95      257.17     96.90 o
   0  14   5      112.99       80.97     67.61 o
   1  14   5      107.06       57.65     63.94 o
   2  14   5      333.90      231.91    122.18 o
   3  14   5      294.48      302.01     77.61 o
   4  14   5       21.97      179.01     99.76 o
   5  14   5      122.92      182.90     89.23 o
   6  14   5        3.11      184.47     89.91 o
   7  14   5     1012.00      970.41    126.22 o
   8  14   5       76.33      -42.28     87.14 o
   9  14   5       17.03      -88.16     95.02 o
  10  14   5      548.88      582.85    121.61 o
  11  14   5      402.46      371.67    117.61 o
  12  14   5       93.48      214.63     82.47 o
  13  14   5      801.51      630.33    104.31 o
  14  14   5        7.65       30.84     98.56 o
  15  14   5     1077.49      871.81    286.82 o
 -16  15   5       27.74       23.78    124.75 o
 -15  15   5      337.44      446.10    132.16 o
 -14  15   5      333.07      204.47    115.25 o
 -13  15   5      524.93      559.35    143.44 o
 -12  15   5     2663.15     2380.91    168.76 o
 -11  15   5     1165.59     1284.01    262.27 o
 -10  15   5     2641.59     3184.45    253.23 o
  -9  15   5       38.52      134.70     93.68 o
  -8  15   5       64.59      134.66     86.77 o
  -7  15   5        7.18      201.30     86.57 o
  -6  15   5     1633.23     1686.64    153.56 o
  -5  15   5     3934.27     3655.58    171.61 o
  -4  15   5     1045.11     1158.89    115.48 o
  -3  15   5      680.90      791.58    164.08 o
  -2  15   5     2174.26     1921.65    131.05 o
  -1  15   5       54.52      265.99     79.34 o
   0  15   5     2133.90     2030.47    147.32 o
   1  15   5     1940.07     1655.09    301.91 o
   2  15   5     2231.10     1997.72    141.65 o
   3  15   5      209.61      222.62     79.57 o
   4  15   5      341.40      465.96     86.09 o
   5  15   5      542.04      740.90    144.22 o
   6  15   5      362.76      320.61    127.70 o
   7  15   5     2385.48     2166.75    312.12 o
   8  15   5     1095.45     1299.04    148.66 o
   9  15   5      432.13      460.59    153.75 o
  10  15   5      287.00      336.98    119.38 o
  11  15   5        0.68      -38.98    143.80 o
  12  15   5      273.74      110.48    122.47 o
  13  15   5      776.96      602.83    183.46 o
  14  15   5       27.01      -59.30    246.16 o
 -14  16   5       40.18      -21.38    112.46 o
 -13  16   5      267.76      170.07    117.56 o
 -12  16   5        4.32      109.09    102.26 o
 -11  16   5      340.33      400.13    121.45 o
 -10  16   5      377.79      491.78    175.71 o
  -9  16   5      702.76      540.81    105.48 o
  -8  16   5     1107.40      935.13    160.21 o
  -7  16   5       18.31      129.94     92.67 o
  -6  16   5     1582.15     1546.12    133.48 o
  -5  16   5        1.86      348.28     93.26 o
  -4  16   5       64.95       87.99     81.19 o
  -3  16   5       62.84      131.73    153.42 o
  -2  16   5      525.68      487.54    150.78 o
  -1  16   5       96.44      137.01     92.16 o
   0  16   5     1269.10     1432.32    198.35 o
   1  16   5        0.19      116.09    160.28 o
   2  16   5      476.65      573.97    105.44 o
   3  16   5     1949.24     1673.00    171.10 o
   4  16   5     2715.30     2194.55    145.66 o
   5  16   5      225.93      309.40    250.63 o
   6  16   5     5291.62     5074.04    443.08 o
   7  16   5     3731.06     3595.45    260.14 o
   8  16   5       64.37        3.16    128.91 o
   9  16   5      755.40      630.50    160.33 o
  10  16   5       27.70      -89.51    223.78 o
  11  16   5      528.64      930.92    304.34 o
  12  16   5      317.36      193.22    183.23 o
 -12  17   5      222.63      217.43    132.31 o
 -11  17   5      213.89       58.09    106.31 o
 -10  17   5      245.14      219.76    107.24 o
  -9  17   5       38.59       42.38    207.33 o
  -8  17   5        8.52      165.54     98.73 o
  -7  17   5      116.19      213.91     98.92 o
  -6  17   5       73.06      140.93    103.73 o
  -5  17   5      174.65      380.81    161.31 o
  -4  17   5      377.15      664.54    165.07 o
  -3  17   5        7.70       -5.06    138.06 o
  -2  17   5       88.15      272.06    228.69 o
  -1  17   5       25.20      214.39    166.57 o
   0  17   5        4.63      182.98    163.39 o
   1  17   5      284.80      417.18    105.04 o
   2  17   5      285.17      477.80    175.91 o
   3  17   5        3.19      138.94    102.28 o
   4  17   5       26.88      200.15     92.38 o
   5  17   5      931.05      956.45    201.40 o
   6  17   5       57.89      211.72    196.93 o
   7  17   5       37.70     -187.98    187.98 o
   8  17   5      647.21      572.88    268.54 o
   9  17   5        3.26      125.32    232.73 o
  10  17   5       88.63      465.46    286.44 o
 -10  18   5       33.99      -45.87    115.13 o
  -9  18   5     1816.18     1957.06    184.57 o
  -8  18   5       54.53      236.97    281.60 o
  -7  18   5     3012.62     2785.81    290.69 o
  -6  18   5        1.64      108.25    257.59 o
  -5  18   5      766.49      996.87    310.92 o
  -4  18   5       26.04      387.89    255.99 o
  -3  18   5       70.40       51.59    195.71 o
  -2  18   5       35.57      323.60    327.34 o
  -1  18   5      672.22     1072.89    290.86 o
   0  18   5       43.69      312.58    297.32 o
   1  18   5       11.33      170.59    152.03 o
   2  18   5        0.14      222.04    193.69 o
   3  18   5      291.38      108.54    131.07 o
   4  18   5       12.79      117.90    100.18 o
   5  18   5     1619.70     1781.29    322.24 o
   6  18   5      234.10      537.07    268.54 o
   7  18   5      834.65      116.37    241.68 o
   8  18   5      347.64       -8.95    232.73 o
  -7  19   5        3.55       35.80    205.88 o
  -6  19   5       17.85      247.96    334.83 o
  -5  19   5        0.59      185.08    203.97 o
  -4  19   5      988.42     1171.68    290.94 o
  -3  19   5       53.70       -4.48    126.12 o
  -2  19   5     2875.29     3314.58    341.17 o
  -1  19   5       22.13      -66.43    119.76 o
   0  19   5       16.44       -4.13    122.33 o
   1  19   5      138.30      182.22    147.69 o
   2  19   5     1496.03     1435.32    219.30 o
   3  19   5       20.16       71.37    112.46 o
   4  19   5      258.76      343.40    124.35 o
 -24   0   6      320.43      309.49    208.58 o
 -23   0   6      248.96      -12.24    203.32 o
 -22   0   6     9520.73     9184.18    435.40 o
 -21   0   6        4.38      -87.94     87.94 o
 -20   0   6      575.82      547.75    114.36 o
 -19   0   6      545.72      682.52    173.13 o
 -18   0   6    13663.47    14268.30    416.24 o
 -17   0   6      490.50      364.39     79.68 o
 -16   0   6     4407.34     4740.63    244.02 o
 -15   0   6      513.26      521.69     70.43 o
 -14   0   6    19908.22    20942.26    286.47 o
 -13   0   6     1465.17     1126.90     73.03 o
 -12   0   6      318.85      396.57     52.68 o
 -11   0   6      110.04       87.00     37.34 o
 -10   0   6     3202.35     3493.10     97.56 o
  -9   0   6     1010.29      890.89     65.17 o
  -8   0   6     7322.87     9951.20    150.12 o
  -7   0   6     6384.20     6083.86    115.20 o
  -6   0   6     5388.60     7866.56    133.03 o
  -5   0   6      134.68      164.60     29.18 o
  -4   0   6    13106.70    13487.76    213.71 o
  -3   0   6      981.58     1143.80     38.80 o
  -2   0   6    26266.64    28992.80    298.36 o
  -1   0   6      572.57      753.79     35.09 o
   0   0   6      242.23     1326.96     79.39 o
   1   0   6     2537.13     2427.59     67.40 o
   2   0   6     1366.93      860.90    100.90 o
   3   0   6      447.57      463.05     32.67 o
   4   0   6    49068.43    53699.09    579.47 o
   5   0   6     2352.98     1933.15     58.22 o
   6   0   6     2489.60     1075.93     50.33 o
   7   0   6      540.68      491.24     39.10 o
   8   0   6   196111.17   211139.11   2371.58 o
   9   0   6      691.67      656.85     83.80 o
  10   0   6    33330.54    34444.69    460.69 o
  11   0   6        5.67      -19.17     43.13 o
  12   0   6     1884.18     2091.15     96.46 o
  13   0   6     1395.03     1158.13    107.76 o
  14   0   6     4595.29     4472.58    142.77 o
  15   0   6      176.44       42.80     58.77 o
  16   0   6     4738.60     4716.97    167.46 o
  17   0   6      132.23       62.62     63.17 o
  18   0   6     7985.43     8229.42    282.84 o
  19   0   6      128.14      -17.61    121.46 o
  20   0   6      220.96      -97.31    208.60 o
  21   0   6       21.51     -140.73    140.73 o
  22   0   6      648.47      596.46    197.50 o
 -24   1   6        0.85     -111.87    140.83 o
 -23   1   6      946.17      834.43    125.59 o
 -22   1   6      239.52      146.30    112.58 o
 -21   1   6      141.97       83.00     84.65 o
 -20   1   6      504.13      441.08     91.91 o
 -19   1   6      979.54      949.79     74.72 o
 -18   1   6     2659.95     2992.35    127.97 o
 -17   1   6     4972.19     5764.41    130.15 o
 -16   1   6      114.04      104.13     43.47 o
 -15   1   6        5.12       59.00     38.96 o
 -14   1   6      164.61      259.34     44.67 o
 -13   1   6     1760.77     1723.87     56.30 o
 -12   1   6     4219.16     3816.78     72.50 o
 -11   1   6    18439.54    18262.13    190.82 o
 -10   1   6      662.06      882.83     40.87 o
  -9   1   6     8333.38     8424.11    106.90 o
  -8   1   6      152.04      240.88     25.78 o
  -7   1   6    11894.14    12104.93    128.18 o
  -6   1   6     3189.20     2572.22     56.72 o
  -5   1   6     1163.52      980.94     33.01 o
  -4   1   6      304.10      520.63     28.79 o
  -3   1   6    24630.28    24701.83    209.35 o
  -2   1   6     1183.28      920.23     25.36 o
  -1   1   6       20.03      131.20     94.22 o
   0   1   6     2103.23     1678.92     54.32 o
   1   1   6    28826.05    28141.26    241.26 o
   2   1   6       40.10       37.71     16.21 o
   3   1   6    28966.86    26941.44    225.55 o
   4   1   6     1009.92      691.93     26.03 o
   5   1   6     2389.20     3414.44     48.50 o
   6   1   6      468.68      345.24     23.76 o
   7   1   6    10981.77    11034.26    102.82 o
   8   1   6     1115.30     1236.42     36.98 o
   9   1   6     8414.13     7939.16     91.14 o
  10   1   6     1365.05     1320.79     44.00 o
  11   1   6     2210.41     2278.07     72.70 o
  12   1   6      663.28      783.47     63.87 o
  13   1   6     8380.30     8204.30    137.64 o
  14   1   6      159.88      229.81     55.05 o
  15   1   6     2562.42     2574.99     92.80 o
  16   1   6      391.45      329.06     57.76 o
  17   1   6        7.61      -53.31     53.31 o
  18   1   6      642.14      523.77     73.11 o
  19   1   6      147.29      171.86     72.41 o
  20   1   6       53.45      118.82     70.82 o
  21   1   6     1630.94     1803.38    171.86 o
  22   1   6      205.23      396.55    167.64 o
 -24   2   6      261.31       47.85    126.41 o
 -23   2   6        3.42      -91.68    155.53 o
 -22   2   6      564.01      545.30    126.39 o
 -21   2   6     2803.81     2986.92    156.09 o
 -20   2   6     1095.72     1392.92    118.43 o
 -19   2   6      310.22      207.67     63.40 o
 -18   2   6      110.86      111.24     56.08 o
 -17   2   6      559.40      613.68     67.48 o
 -16   2   6      985.03      938.55     59.83 o
 -15   2   6     1097.11     1205.62     61.34 o
 -14   2   6        1.55       35.34     30.63 o
 -13   2   6     1458.90     1591.08     52.39 o
 -12   2   6       82.14       63.74     23.20 o
 -11   2   6     4983.44     5846.35     81.34 o
 -10   2   6      122.08       87.00     22.44 o
  -9   2   6     1004.40     1096.61     36.79 o
  -8   2   6      341.62     1232.26    124.25 o
  -7   2   6    20758.22    20208.34    190.19 o
  -6   2   6      162.46      194.22     23.54 o
  -5   2   6     4068.80     3694.24     59.66 o
  -4   2   6      683.96      815.45     41.38 o
  -3   2   6    10342.64    11083.55    105.02 o
  -2   2   6        3.30      161.37     20.60 o
  -1   2   6      292.79      414.42     26.81 o
   0   2   6        2.09       34.13     13.43 o
   1   2   6     1372.43     1797.85     34.77 o
   2   2   6     1542.81     1953.08     55.38 o
   3   2   6     4375.91     3854.70     56.35 o
   4   2   6      465.72      735.11     31.01 o
   5   2   6     4564.69     5445.16     75.30 o
   6   2   6       45.19      121.76     22.06 o
   7   2   6     8540.13     8432.98     97.01 o
   8   2   6     5658.97     5898.84     82.75 o
   9   2   6     2532.72     2583.39     57.89 o
  10   2   6      910.61     1136.64     51.73 o
  11   2   6     1261.80     1226.62     59.11 o
  12   2   6      175.34      300.67     48.38 o
  13   2   6     1653.11     1703.70     73.84 o
  14   2   6      463.33      491.18     53.97 o
  15   2   6      594.53      448.14     56.59 o
  16   2   6        8.00      -40.86     50.50 o
  17   2   6      874.77      802.93     75.52 o
  18   2   6     1102.09     1071.31    139.23 o
  19   2   6      234.59      146.74     82.80 o
  20   2   6      272.44      198.95    102.44 o
  21   2   6       73.61      235.15    103.36 o
 -24   3   6     2936.97     3055.63    220.78 o
 -23   3   6      287.85      252.95    196.38 o
 -22   3   6       48.09       37.75    139.39 o
 -21   3   6      537.36      512.27    117.79 o
 -20   3   6     1100.21     1062.12    113.26 o
 -19   3   6      711.65      739.53     76.29 o
 -18   3   6       97.33       68.71     56.18 o
 -17   3   6      250.15      239.69     58.24 o
 -16   3   6     1469.49     1604.83     94.69 o
 -15   3   6       84.39       83.76     43.08 o
 -14   3   6     1028.98     1076.49     54.92 o
 -13   3   6      156.81      134.22     31.48 o
 -12   3   6     1815.30     1781.12     56.24 o
 -11   3   6      360.54      471.35     36.05 o
 -10   3   6     1276.84     1123.97     45.64 o
  -9   3   6     6573.87     5734.59     88.95 o
  -8   3   6      343.18      823.96     36.08 o
  -7   3   6     1311.11     1676.48     43.28 o
  -6   3   6     8603.87    10054.20    103.43 o
  -5   3   6       61.67      185.38     20.46 o
  -4   3   6    44606.82    38606.87    311.72 o
  -3   3   6     2092.80     2199.34     44.76 o
  -2   3   6      766.32     1208.15     41.85 o
  -1   3   6      390.85      591.36     23.04 o
   0   3   6    12307.44    12605.64    125.46 o
   1   3   6      949.87      747.45     38.84 o
   2   3   6      904.50     1069.61     34.22 o
   3   3   6       13.41      802.18     42.03 o
   4   3   6    26590.40    24444.25    215.57 o
   5   3   6      177.13      370.99     27.88 o
   6   3   6     5807.36     4905.33     71.81 o
   7   3   6       91.60      191.36     25.77 o
   8   3   6     1711.46     1893.91     48.42 o
   9   3   6       25.65      215.44     30.49 o
  10   3   6      305.16      183.40     33.60 o
  11   3   6       37.26       49.77     35.28 o
  12   3   6     1123.52      907.81     59.37 o
  13   3   6      158.92      141.11     42.46 o
  14   3   6      270.32      194.61     47.54 o
  15   3   6        3.51       -1.62     48.28 o
  16   3   6      593.57      599.83     63.56 o
  17   3   6       37.39       37.86     58.39 o
  18   3   6      222.59       98.93     63.95 o
  19   3   6      942.45     1046.54    114.72 o
  20   3   6       68.64        9.57     89.24 o
  21   3   6       54.09       48.76     99.92 o
 -24   4   6      408.28      312.49    505.74 o
 -23   4   6     1101.21     1094.32    139.27 o
 -22   4   6     1741.98     1871.81    148.67 o
 -21   4   6      284.07      256.96     98.13 o
 -20   4   6     1784.14     1904.55    136.91 o
 -19   4   6      769.86      875.90    109.60 o
 -18   4   6       99.52       39.67     72.56 o
 -17   4   6      444.85      461.53     62.14 o
 -16   4   6       22.23       72.18     45.90 o
 -15   4   6      262.78      248.18     45.37 o
 -14   4   6     1939.97     2065.66     70.78 o
 -13   4   6      975.82     1000.99     47.69 o
 -12   4   6     3505.33     3454.82     72.09 o
 -11   4   6      675.00      650.40     40.27 o
 -10   4   6       55.24       55.19     25.58 o
  -9   4   6     2339.47     2768.07     69.08 o
  -8   4   6     3035.27     3812.31     75.11 o
  -7   4   6       59.00       41.77     26.69 o
  -6   4   6    14252.75    16100.78    168.39 o
  -5   4   6     2689.42     2940.62     71.02 o
  -4   4   6     3416.40     3519.98     79.90 o
  -3   4   6     1676.24     2510.64     42.33 o
  -2   4   6     1960.33     1670.70     33.89 o
  -1   4   6      327.67      296.50     19.41 o
   0   4   6     1234.79     1983.13     44.28 o
   1   4   6       45.09      189.09     19.54 o
   2   4   6      272.05      416.46     24.45 o
   3   4   6     1556.71     1115.43     35.31 o
   4   4   6       29.38       67.62     19.11 o
   5   4   6      360.28      587.09     28.52 o
   6   4   6     8541.95    11088.10    120.92 o
   7   4   6     2525.14     2922.89     57.78 o
   8   4   6    14973.81    16265.02    159.62 o
   9   4   6      388.26      417.26     30.16 o
  10   4   6     3377.85     3598.97     77.37 o
  11   4   6     1890.21     2003.69     69.60 o
  12   4   6     2450.55     2351.43     82.35 o
  13   4   6      215.81      176.49     45.69 o
  14   4   6      355.44      317.51     54.17 o
  15   4   6      630.74      475.99     61.26 o
  16   4   6      496.76      437.38     64.53 o
  17   4   6      675.13      733.05     81.54 o
  18   4   6     1134.85     1004.96     91.73 o
  19   4   6      785.31      892.59    142.97 o
  20   4   6        9.20      107.97    124.03 o
  21   4   6       32.06      -16.93    103.35 o
 -23   5   6        7.47       71.96    112.74 o
 -22   5   6       17.59       -6.27    100.82 o
 -21   5   6      338.49      368.76    101.65 o
 -20   5   6      526.80      364.33     97.30 o
 -19   5   6       82.57      -18.30     86.13 o
 -18   5   6      129.77      108.85     69.08 o
 -17   5   6      711.55      561.73     78.73 o
 -16   5   6      318.84      316.35     67.01 o
 -15   5   6       28.37       15.64     41.13 o
 -14   5   6      180.01      219.32     38.51 o
 -13   5   6     1123.95     1342.50     72.24 o
 -12   5   6       39.00      116.71     32.31 o
 -11   5   6      138.62      166.65     30.78 o
 -10   5   6     2257.79     2474.35     65.36 o
  -9   5   6     3901.01     3668.81     73.68 o
  -8   5   6     2462.07     2772.74     65.49 o
  -7   5   6     5674.70     5657.71    109.73 o
  -6   5   6      228.78      250.84     28.17 o
  -5   5   6     1451.18     1871.51     53.44 o
  -4   5   6     4712.66     4465.87     86.18 o
  -3   5   6     2830.94     2810.04     68.00 o
  -2   5   6     2365.48     2002.15     39.85 o
  -1   5   6      559.20      566.63     25.05 o
   0   5   6     2074.58     1862.45     37.90 o
   1   5   6      114.55       87.08     18.57 o
   2   5   6     3019.30     2303.37     47.52 o
   3   5   6      582.14      525.62     29.37 o
   4   5   6       15.59      199.22     23.18 o
   5   5   6      666.24      911.88     36.90 o
   6   5   6        9.94       77.99     22.74 o
   7   5   6        6.67       30.72     21.67 o
   8   5   6     1556.95     1781.82     52.61 o
   9   5   6      584.43      623.10     38.68 o
  10   5   6     1721.02     1723.08     68.66 o
  11   5   6        8.25      106.87     36.48 o
  12   5   6        0.21      145.69     43.26 o
  13   5   6       93.31       46.33     43.46 o
  14   5   6      639.76      622.43     75.76 o
  15   5   6      507.28      439.38     67.53 o
  16   5   6      263.01      288.33     66.28 o
  17   5   6       14.51      -14.22     61.37 o
  18   5   6       20.51       38.03     66.42 o
  19   5   6       83.44       20.41     85.24 o
  20   5   6      200.68      226.74     92.66 o
  21   5   6      460.35      304.34    241.68 o
 -23   6   6       21.42     -111.77    118.86 o
 -22   6   6      146.27      342.22    116.85 o
 -21   6   6     5061.84     5056.24    269.55 o
 -20   6   6       20.97       30.44     87.52 o
 -19   6   6     4103.77     4149.17    184.31 o
 -18   6   6      483.64      529.11     91.30 o
 -17   6   6      504.60      583.89     82.29 o
 -16   6   6       58.09       57.81     59.76 o
 -15   6   6     3207.02     3372.64    128.50 o
 -14   6   6       64.89       72.24     44.38 o
 -13   6   6     6135.05     6364.88    133.41 o
 -12   6   6      851.29      792.29     48.15 o
 -11   6   6       27.49      152.30     33.01 o
 -10   6   6        2.79      -13.29     26.37 o
  -9   6   6      119.12      251.90     27.90 o
  -8   6   6      486.46      457.05     34.35 o
  -7   6   6    26435.25    27699.43    300.17 o
  -6   6   6     4216.96     4165.12     74.14 o
  -5   6   6    14281.56    13525.92    139.96 o
  -4   6   6     4584.74     4304.82     63.10 o
  -3   6   6     6868.45     9008.43    120.24 o
  -2   6   6     9581.07     8567.80    103.77 o
  -1   6   6     5469.07     6026.78     80.54 o
   0   6   6     8537.70     7642.42    129.77 o
   1   6   6     4798.57     5269.41     90.71 o
   2   6   6     4629.07     4094.62     60.86 o
   3   6   6    14362.83    13948.57    139.33 o
   4   6   6     1344.26     1141.73     39.20 o
   5   6   6     9297.24     8865.13    103.76 o
   6   6   6      234.35      351.74     26.31 o
   7   6   6      429.42      414.72     28.99 o
   8   6   6     2250.11     2339.83     55.06 o
   9   6   6    14257.26    14358.50    159.03 o
  10   6   6      122.93      219.58     38.25 o
  11   6   6     7989.83     8688.54    139.79 o
  12   6   6      570.97      532.46     60.03 o
  13   6   6     1685.03     1527.61     85.63 o
  14   6   6      675.31      704.36     70.12 o
  15   6   6     3360.18     3262.97    126.45 o
  16   6   6       12.31      -56.88     56.88 o
  17   6   6     1881.99     1766.15    115.13 o
  18   6   6        5.14      -66.63     66.63 o
  19   6   6      700.16      979.53    106.96 o
  20   6   6      328.52      314.70    116.00 o
 -23   7   6      331.58      397.40    147.72 o
 -22   7   6     1062.31      984.87    145.93 o
 -21   7   6      385.30      303.11    142.20 o
 -20   7   6      193.85       31.37    110.53 o
 -19   7   6     3466.86     3520.91    195.38 o
 -18   7   6     1803.70     2006.90    130.81 o
 -17   7   6       77.18       16.83     63.72 o
 -16   7   6     9310.76     9452.58    214.98 o
 -15   7   6      430.63      450.04     62.93 o
 -14   7   6     3333.88     3246.04    117.22 o
 -13   7   6     2750.15     2822.78     99.30 o
 -12   7   6    12412.33    12212.96    193.82 o
 -11   7   6       32.63       34.92     35.90 o
 -10   7   6    19541.67    20126.21    253.54 o
  -9   7   6       50.66      104.13     30.42 o
  -8   7   6       38.26      156.22     26.56 o
  -7   7   6     1011.20     1264.12     46.33 o
  -6   7   6    33829.06    33449.46    333.78 o
  -5   7   6      335.03      210.73     23.92 o
  -4   7   6    15946.82    15600.20    175.68 o
  -3   7   6        7.39       93.47     24.13 o
  -2   7   6    13629.84    13535.44    144.44 o
  -1   7   6       55.51       16.16     19.79 o
   0   7   6     9062.49     9377.82    116.85 o
   1   7   6       71.94      212.75     23.54 o
   2   7   6    30566.68    30524.05    273.80 o
   3   7   6     1109.39     1512.24     43.73 o
   4   7   6     7849.22     8184.24     96.54 o
   5   7   6     1178.23     1310.65     42.87 o
   6   7   6     9157.63    11079.14    129.28 o
   7   7   6     1081.90     1245.64     46.79 o
   8   7   6    13373.63    12365.58    138.98 o
   9   7   6     3268.28     3539.44     79.80 o
  10   7   6       77.16      141.57     41.58 o
  11   7   6        9.51       64.21     61.72 o
  12   7   6      170.32      356.19     61.15 o
  13   7   6      643.60      578.44     66.93 o
  14   7   6     3733.13     3459.85    122.86 o
  15   7   6      726.22      647.40     74.20 o
  16   7   6       31.84       21.18     67.07 o
  17   7   6      205.66      166.70     69.27 o
  18   7   6      680.17      653.16     93.46 o
  19   7   6      585.67      465.40    108.53 o
  20   7   6      424.07      244.57    140.62 o
 -22   8   6        6.60     -119.53    119.53 o
 -21   8   6     2737.88     3066.39    202.97 o
 -20   8   6      110.00       -2.08     96.59 o
 -19   8   6     2613.63     2496.89    204.14 o
 -18   8   6      160.05      130.67     86.98 o
 -17   8   6     2495.85     2544.76    134.77 o
 -16   8   6       22.82       11.35     63.22 o
 -15   8   6     4175.42     4241.27    153.60 o
 -14   8   6     2956.90     3200.73    113.93 o
 -13   8   6     5349.69     5351.90    121.18 o
 -12   8   6      786.83      650.72     52.93 o
 -11   8   6     2272.89     2536.22     80.10 o
 -10   8   6      330.89      337.88     42.14 o
  -9   8   6     4889.36     5062.69     97.43 o
  -8   8   6     4076.26     4430.95     89.93 o
  -7   8   6      290.89      353.65     32.58 o
  -6   8   6      597.72      605.64     33.35 o
  -5   8   6     2760.83     3738.74     82.75 o
  -4   8   6     5295.41     5804.29     92.62 o
  -3   8   6     4041.17     3438.34     71.47 o
  -2   8   6     1571.32     1763.83     50.45 o
  -1   8   6     2215.93     1971.09     52.13 o
   0   8   6      331.63      483.47     31.44 o
   1   8   6      604.53      764.70     34.72 o
   2   8   6     2769.09     2913.52     56.49 o
   3   8   6     2131.27     2240.19     51.68 o
   4   8   6       18.97      115.30     23.75 o
   5   8   6     6755.60     5872.55     87.43 o
   6   8   6     3258.42     3465.84     72.69 o
   7   8   6       15.69       50.04     30.59 o
   8   8   6     1019.89     1149.75     53.05 o
   9   8   6      690.32     1013.67     56.04 o
  10   8   6     1093.99     1101.70     66.95 o
  11   8   6     2433.71     2299.26     91.97 o
  12   8   6      416.09      382.81     63.96 o
  13   8   6      886.95      947.85     73.87 o
  14   8   6       70.80      271.37     61.81 o
  15   8   6      824.31      760.50     77.59 o
  16   8   6      115.97      -33.06     76.51 o
  17   8   6     3841.15     3514.70    154.09 o
  18   8   6      171.62       65.60     95.88 o
  19   8   6     1463.87     1583.27    151.63 o
  20   8   6      172.91      215.77    173.74 o
 -22   9   6      108.35       35.80    196.93 o
 -21   9   6      155.90      241.73    111.64 o
 -20   9   6      510.05      539.09    117.06 o
 -19   9   6     1352.72     1135.74    131.82 o
 -18   9   6     1831.57     1950.43    149.11 o
 -17   9   6       46.59       95.59     85.40 o
 -16   9   6      282.73      216.47     73.90 o
 -15   9   6       10.87       77.22     53.13 o
 -14   9   6     2641.36     2644.61    104.28 o
 -13   9   6      289.00      229.20     52.33 o
 -12   9   6      575.79      745.77     67.17 o
 -11   9   6     1411.73     1301.33     84.21 o
 -10   9   6     5092.73     4801.77    105.43 o
  -9   9   6    11411.08    10693.17    171.65 o
  -8   9   6      585.62     1064.26     86.04 o
  -7   9   6     4533.21     4234.04     96.86 o
  -6   9   6      426.36      477.57     43.31 o
  -5   9   6     3755.77     3620.74     92.61 o
  -4   9   6     1235.15     1254.76     53.12 o
  -3   9   6    15285.84    14217.10    180.77 o
  -2   9   6      184.91      253.08     37.90 o
  -1   9   6      389.48      365.65     34.74 o
   0   9   6     1363.60     1373.45     51.14 o
   1   9   6    13035.98    12394.86    172.59 o
   2   9   6      958.36     1084.03     43.86 o
   3   9   6     5313.85     4964.65     86.89 o
   4   9   6      151.32      326.02     39.65 o
   5   9   6       22.90       38.69     27.41 o
   6   9   6      460.14      699.58     39.35 o
   7   9   6       87.34       92.31     31.99 o
   8   9   6      217.60      307.12     39.87 o
   9   9   6     7373.31     7475.53    196.65 o
  10   9   6      677.77      679.17     63.02 o
  11   9   6     1510.09     1595.42     88.34 o
  12   9   6      316.92      426.78     62.80 o
  13   9   6     1288.50     1191.68     80.01 o
  14   9   6      118.64       47.82     63.11 o
  15   9   6      591.73      556.18     83.63 o
  16   9   6      605.44      472.31     99.06 o
  17   9   6      625.35      605.61     94.34 o
  18   9   6      954.24      934.85    105.85 o
  19   9   6      124.56       82.40    125.74 o
 -21  10   6      325.40      377.10    137.35 o
 -20  10   6     1943.00     1874.04    165.33 o
 -19  10   6      461.81      238.97    188.25 o
 -18  10   6      109.44      -45.97     90.27 o
 -17  10   6      169.49       98.31    103.82 o
 -16  10   6       76.41       25.46     67.53 o
 -15  10   6     2511.81     2579.49    118.92 o
 -14  10   6     2819.07     2803.71    118.11 o
 -13  10   6     1317.11     1537.02    114.32 o
 -12  10   6      245.72      214.89     65.55 o
 -11  10   6      556.55      721.13     66.50 o
 -10  10   6        8.64       52.24     44.16 o
  -9  10   6      721.25      684.32     58.09 o
  -8  10   6     1601.68     1758.87     85.64 o
  -7  10   6     3043.10     2966.07     94.44 o
  -6  10   6    10038.16    10127.84    191.51 o
  -5  10   6     1021.13     1162.91     69.83 o
  -4  10   6      963.21     1060.11     69.72 o
  -3  10   6      469.04      246.52     41.65 o
  -2  10   6      433.27      498.25     42.36 o
  -1  10   6      123.00      170.93     32.34 o
   0  10   6     2336.84     2338.21     71.94 o
   1  10   6       29.59       66.25     31.34 o
   2  10   6     6220.05     6277.21    100.21 o
   3  10   6      196.35      298.92     36.38 o
   4  10   6     1551.22     1435.19     74.35 o
   5  10   6      240.14      312.06     50.17 o
   6  10   6     2600.77     2457.33     95.95 o
   7  10   6      127.73      136.95     33.62 o
   8  10   6     3636.31     3907.93     85.57 o
   9  10   6     1587.75     1528.83     80.80 o
  10  10   6     2617.29     2649.91    138.32 o
  11  10   6      605.89      658.18     73.47 o
  12  10   6     2099.83     2134.39    126.69 o
  13  10   6      277.78      241.10     87.32 o
  14  10   6      376.19      307.14     70.98 o
  15  10   6      374.60      151.72     90.80 o
  16  10   6     4830.97     4895.62    192.91 o
  17  10   6      324.07      305.57     85.48 o
  18  10   6      527.96      751.08    136.14 o
 -20  11   6       22.22       97.12    111.73 o
 -19  11   6      237.19      258.33    106.48 o
 -18  11   6      100.39      196.31     95.10 o
 -17  11   6      676.51      796.46    219.47 o
 -16  11   6      193.90      131.07     90.44 o
 -15  11   6      127.75      138.87     96.04 o
 -14  11   6     1216.13     1447.42     97.54 o
 -13  11   6     1012.02     1036.31     81.88 o
 -12  11   6      779.87      771.11     79.82 o
 -11  11   6      421.10      741.29     88.07 o
 -10  11   6     3207.25     3268.59    152.03 o
  -9  11   6      464.74      487.33     78.90 o
  -8  11   6     1996.12     2060.55    121.43 o
  -7  11   6     2831.81     2912.78    187.10 o
  -6  11   6      327.43      389.44     65.84 o
  -5  11   6      879.22      920.82     77.72 o
  -4  11   6      183.88      231.73     47.21 o
  -3  11   6      220.49      203.56     48.37 o
  -2  11   6        8.91       -6.60     42.09 o
  -1  11   6      491.47      429.18     47.02 o
   0  11   6       81.33      173.25     38.96 o
   1  11   6     1265.25     1383.82     75.29 o
   2  11   6      133.17       64.67     32.67 o
   3  11   6     1671.80     1765.92     62.77 o
   4  11   6        3.84       44.11     39.38 o
   5  11   6      493.77      467.87     56.75 o
   6  11   6      362.49      421.69     57.06 o
   7  11   6     1470.46     1542.16     84.27 o
   8  11   6      688.53      897.28     76.39 o
   9  11   6       14.13       99.12     52.77 o
  10  11   6      309.43      254.94     68.18 o
  11  11   6      159.00      249.38     76.09 o
  12  11   6       10.07      -12.69    109.42 o
  13  11   6      235.73      173.15     99.05 o
  14  11   6      588.54      596.75     87.18 o
  15  11   6      268.26      252.11    117.11 o
  16  11   6      252.06      243.95    107.22 o
  17  11   6       33.36       45.36     91.72 o
  18  11   6       32.44     -141.58    143.68 o
 -19  12   6       34.95       -3.16    156.89 o
 -18  12   6       17.07      -27.23    150.33 o
 -17  12   6      273.04      479.49    114.88 o
 -16  12   6       62.22       58.23    112.40 o
 -15  12   6      153.61      150.75     69.52 o
 -14  12   6     1583.43     1571.21    108.75 o
 -13  12   6      121.20      181.93     69.39 o
 -12  12   6     1353.11     1212.64    151.16 o
 -11  12   6      196.30      187.23    105.70 o
 -10  12   6      126.07      185.79     76.76 o
  -9  12   6      667.85      754.60    105.00 o
  -8  12   6     1481.79     1613.82    111.75 o
  -7  12   6       44.94      155.33     66.68 o
  -6  12   6      262.23      417.58    100.84 o
  -5  12   6      141.24      490.75     72.38 o
  -4  12   6     1051.41     1160.37    138.18 o
  -3  12   6      274.89      299.46    102.45 o
  -2  12   6       33.16       46.28     51.72 o
  -1  12   6      227.09      232.37     53.73 o
   0  12   6      323.41      555.90     63.42 o
   1  12   6     1087.08     1019.95     71.00 o
   2  12   6     3310.60     2808.53     94.89 o
   3  12   6      765.83      779.50     51.72 o
   4  12   6      114.61      222.85     59.66 o
   5  12   6     1558.79     1323.00     88.96 o
   6  12   6      299.28      350.33     57.97 o
   7  12   6      135.48      196.88     67.16 o
   8  12   6      748.73      767.11     92.20 o
   9  12   6      184.17      212.19     58.60 o
  10  12   6      542.29      583.10     77.10 o
  11  12   6      298.69      192.07     72.29 o
  12  12   6     1048.03      736.30    182.14 o
  13  12   6       53.58       21.28    129.20 o
  14  12   6       46.90      -89.77    139.54 o
  15  12   6        0.61      -36.98     85.18 o
  16  12   6        1.28      -47.78     96.92 o
  17  12   6      131.83      118.03     94.06 o
 -18  13   6       69.73       16.93    105.77 o
 -17  13   6     2731.79     2610.82    182.51 o
 -16  13   6       49.81      154.73    104.47 o
 -15  13   6      352.74      457.33    122.08 o
 -14  13   6       50.76       55.49     78.59 o
 -13  13   6      169.62       54.91     94.20 o
 -12  13   6       48.87      -84.37     84.37 o
 -11  13   6      409.14      456.21    102.49 o
 -10  13   6      282.04      143.74     93.02 o
  -9  13   6     2463.28     2335.74    165.38 o
  -8  13   6      998.82     1122.16    111.67 o
  -7  13   6      359.16      335.58     83.78 o
  -6  13   6       91.20       58.97     71.06 o
  -5  13   6     6367.25     6436.32    222.22 o
  -4  13   6     1362.26     1381.65    111.46 o
  -3  13   6     6255.41     6075.30    272.61 o
  -2  13   6       50.38      158.80     93.02 o
  -1  13   6      401.31      343.85     93.02 o
   0  13   6        4.65       -9.23     57.79 o
   1  13   6      932.77     1057.34     94.32 o
   2  13   6       22.16       15.73     82.13 o
   3  13   6     6669.82     6412.90    202.16 o
   4  13   6      119.92      210.56     70.66 o
   5  13   6      699.15      869.94    109.79 o
   6  13   6        3.39        0.21     73.62 o
   7  13   6      780.79      834.47    104.83 o
   8  13   6       44.63      -48.32     86.22 o
   9  13   6      772.76      784.74    102.79 o
  10  13   6       84.99       87.29     62.64 o
  11  13   6      426.84      373.82     74.53 o
  12  13   6      126.88       72.00     73.63 o
  13  13   6      481.71      666.62    104.75 o
  14  13   6      122.08       66.35    126.21 o
  15  13   6     1288.32     1284.88    128.80 o
  16  13   6      100.73      267.50    101.93 o
 -17  14   6      220.16      286.96    154.00 o
 -16  14   6      128.63      439.14    153.89 o
 -15  14   6       17.43      -25.76    110.32 o
 -14  14   6     3118.52     2799.80    192.20 o
 -13  14   6     2038.46     1588.58    152.79 o
 -12  14   6     1533.91     1685.76    165.38 o
 -11  14   6     3528.12     3080.98    244.19 o
 -10  14   6     1180.01     1307.25    131.12 o
  -9  14   6     1822.86     1979.84    143.57 o
  -8  14   6    13387.00    12164.28    309.01 o
  -7  14   6       91.81       98.32     81.48 o
  -6  14   6     6234.58     6319.24    209.40 o
  -5  14   6       51.69      177.70     77.48 o
  -4  14   6      157.73       97.41     86.26 o
  -3  14   6      282.03      293.20     80.65 o
  -2  14   6      549.71      497.39     98.19 o
  -1  14   6       24.41       22.57     65.60 o
   0  14   6      217.53      347.11     77.50 o
   1  14   6      278.18      359.19     76.09 o
   2  14   6     4965.80     4495.20    162.98 o
   3  14   6       24.55      152.35     72.99 o
   4  14   6      726.31      929.83     91.64 o
   5  14   6      643.57      689.80    140.09 o
   6  14   6     4472.37     4032.07    249.35 o
   7  14   6      210.02      178.74     97.70 o
   8  14   6       45.56       64.20     94.90 o
   9  14   6      498.60      513.25    120.29 o
  10  14   6      966.39      880.43    134.53 o
  11  14   6       46.39      -15.28     78.06 o
  12  14   6     4180.57     3693.86    188.37 o
  13  14   6       37.11       47.91    140.85 o
  14  14   6       31.29     -140.07    140.07 o
 -16  15   6      281.39      419.91    138.89 o
 -15  15   6        2.17      -18.95    111.73 o
 -14  15   6      316.02      321.92    126.62 o
 -13  15   6       72.71       72.59    105.87 o
 -12  15   6       18.20       81.91    100.60 o
 -11  15   6     1794.01     1848.77    153.53 o
 -10  15   6      157.27      367.13    103.64 o
  -9  15   6       23.03      181.62    140.83 o
  -8  15   6      759.37      770.41    110.75 o
  -7  15   6     2096.15     1960.36    141.82 o
  -6  15   6     1812.19     1376.95    126.61 o
  -5  15   6     2774.28     2639.92    157.75 o
  -4  15   6     1174.65     1492.34    124.82 o
  -3  15   6      643.94      795.86    100.87 o
  -2  15   6       14.10      122.20     79.34 o
  -1  15   6        1.45       90.87     75.88 o
   0  15   6      318.53      194.29    113.31 o
   1  15   6     5655.96     4936.20    346.97 o
   2  15   6     1848.81     2189.62    230.78 o
   3  15   6      169.69      250.72     86.48 o
   4  15   6       91.05       84.16     72.44 o
   5  15   6      202.25      380.17    125.62 o
   6  15   6      256.62      376.30    128.21 o
   7  15   6     2617.72     2154.84    208.71 o
   8  15   6     1632.05     1531.99    193.42 o
   9  15   6      211.35      221.56    118.58 o
  10  15   6      352.82      184.20    118.56 o
  11  15   6      239.53      249.36    121.50 o
  12  15   6       23.86       13.40     97.12 o
  13  15   6      599.73      573.22    111.77 o
 -14  16   6       18.90      -62.03    113.20 o
 -13  16   6      101.81      -27.96    109.56 o
 -12  16   6      360.89      272.67    113.06 o
 -11  16   6        0.40       78.77    102.70 o
 -10  16   6      622.59      476.33    112.92 o
  -9  16   6     1124.07      767.34    135.08 o
  -8  16   6      351.51      609.24    111.04 o
  -7  16   6     2742.59     2846.28    171.21 o
  -6  16   6       51.78      131.96    127.91 o
  -5  16   6     1579.23     1131.59    120.74 o
  -4  16   6      380.09      336.71    120.16 o
  -3  16   6      238.97      183.53     88.69 o
  -2  16   6      207.16      365.39    104.51 o
  -1  16   6     1593.52     2047.93    162.24 o
   0  16   6      105.42      238.86    104.05 o
   1  16   6      226.75      170.83    158.42 o
   2  16   6      952.93      680.90    112.90 o
   3  16   6     3465.16     3530.37    179.74 o
   4  16   6     1386.96     1385.36    151.42 o
   5  16   6     6705.29     6094.27    814.56 o
   6  16   6     1273.03     1142.39    176.09 o
   7  16   6      492.71      597.58    155.29 o
   8  16   6       70.78      271.23    140.55 o
   9  16   6      978.67      991.17    218.85 o
  10  16   6      301.56       62.57    145.44 o
  11  16   6     1132.10     1476.20    259.58 o
  12  16   6      376.58      125.32    286.44 o
 -12  17   6     1409.88     1416.45    164.81 o
 -11  17   6        2.27      -59.66    105.18 o
 -10  17   6     1561.98     1445.63    148.53 o
  -9  17   6       60.63      116.20    102.98 o
  -8  17   6      240.47      372.30    106.65 o
  -7  17   6       11.88        6.38     92.00 o
  -6  17   6      791.61     1080.54    266.15 o
  -5  17   6      118.84      122.44    197.64 o
  -4  17   6     2397.79     2615.51    225.34 o
  -3  17   6      102.15      134.78    141.24 o
  -2  17   6       13.09      298.26    180.01 o
  -1  17   6      127.24      275.68    126.16 o
   0  17   6       84.85      212.17    119.63 o
   1  17   6      147.20      118.51    152.41 o
   2  17   6     1453.10     1498.35    143.95 o
   3  17   6       55.80      236.14     96.57 o
   4  17   6     1276.04     1122.04    182.18 o
   5  17   6        0.97      185.69    101.81 o
   6  17   6       58.28      127.51    183.50 o
   7  17   6       90.65        5.11    281.96 o
   8  17   6     1011.47     1071.74    218.30 o
   9  17   6        3.91     -107.41    214.83 o
  10  17   6     1940.54     1611.22    349.10 o
 -10  18   6        0.61      -67.41    105.72 o
  -9  18   6     1149.07     1085.93    170.52 o
  -8  18   6      666.59      846.28    448.43 o
  -7  18   6      844.25      822.93    238.27 o
  -6  18   6      115.53      159.29    151.47 o
  -5  18   6      304.67      348.77    191.92 o
  -4  18   6      426.08      673.37    287.41 o
  -3  18   6      106.29      378.83    272.84 o
  -2  18   6       20.64      180.29    228.16 o
  -1  18   6        9.36      100.62    243.14 o
   0  18   6       16.18      237.18    209.92 o
   1  18   6       31.37      255.07    385.03 o
   2  18   6        5.25      -80.12    265.94 o
   3  18   6       10.58       81.85    189.58 o
   4  18   6       43.11      217.51    110.34 o
   5  18   6      188.39      522.49    501.27 o
   6  18   6       63.38       53.71    232.73 o
   7  18   6       19.90      -53.71    232.73 o
  -6  19   6       42.59       27.73    129.64 o
  -5  19   6      522.17      787.64    417.73 o
  -4  19   6       66.36      179.25    208.93 o
  -3  19   6        0.89       76.09    132.92 o
  -2  19   6      148.44      730.04    418.92 o
  -1  19   6      113.58      423.54    327.69 o
   0  19   6       76.74      116.80    124.17 o
   1  19   6      448.29      328.49    133.34 o
   2  19   6        8.56      114.84    124.17 o
   3  19   6      108.97      229.23    131.28 o
   4  19   6      151.08      121.15    118.35 o
 -24   1   7       64.09       38.43    199.50 o
 -23   1   7     2336.26     2263.39    170.34 o
 -22   1   7       69.36      -46.61     87.45 o
 -21   1   7     1428.75     1702.88    125.60 o
 -20   1   7      577.94      527.97     74.82 o
 -19   1   7      475.15      471.61     72.50 o
 -18   1   7       20.50       31.42     51.51 o
 -17   1   7     2578.54     2502.15    101.83 o
 -16   1   7      389.46      462.68     56.30 o
 -15   1   7      124.98      356.08     45.97 o
 -14   1   7       23.54      -42.18     42.18 o
 -13   1   7     2716.24     2731.73     73.23 o
 -12   1   7      900.08      871.92     46.85 o
 -11   1   7    10477.41    11386.17    131.44 o
 -10   1   7     1676.42     1261.69     48.16 o
  -9   1   7     9689.99    10097.41    120.56 o
  -8   1   7      717.14      654.58     34.36 o
  -7   1   7    36302.00    36857.95    335.24 o
  -6   1   7     1492.36     1592.52     45.63 o
  -5   1   7      483.15      722.96     30.68 o
  -4   1   7        4.27       -0.74     15.34 o
  -3   1   7    27817.67    27998.10    227.63 o
  -2   1   7     3914.06     3283.13     47.14 o
  -1   1   7      269.25      356.06     34.68 o
   0   1   7     3580.14     2911.21     48.41 o
   1   1   7    13900.90    13552.55    132.28 o
   2   1   7      121.07       68.39     21.51 o
   3   1   7     7460.03     6553.23     77.97 o
   4   1   7     2863.60     2526.13     56.36 o
   5   1   7     2202.50     3346.61     52.30 o
   6   1   7     1884.84     1644.82     38.28 o
   7   1   7     6986.39     7993.13     95.65 o
   8   1   7     1164.26     1254.20     35.77 o
   9   1   7     1524.29     1179.15     38.30 o
  10   1   7      138.61      168.77     26.29 o
  11   1   7       69.04      313.47     42.99 o
  12   1   7        4.73       47.09     37.34 o
  13   1   7     5386.30     5673.98    113.25 o
  14   1   7      428.13      496.28     59.41 o
  15   1   7       39.50       20.69     49.73 o
  16   1   7     1081.81     1022.59     71.26 o
  17   1   7        5.31      -51.38     51.38 o
  18   1   7       98.71       74.19     61.44 o
  19   1   7      690.14      729.01     84.42 o
  20   1   7      441.51      391.49    124.19 o
  21   1   7      679.24      672.54    135.65 o
 -24   2   7      943.46      812.99    152.11 o
 -23   2   7      354.65      111.58    187.50 o
 -22   2   7      157.53     -126.86    138.59 o
 -21   2   7      323.92      332.93     96.02 o
 -20   2   7     6387.93     6406.62    246.55 o
 -19   2   7      764.28      863.35     86.98 o
 -18   2   7      377.45      526.14     76.08 o
 -17   2   7       10.69      -42.79     45.62 o
 -16   2   7      181.93      452.23     55.76 o
 -15   2   7        6.26        0.40     38.07 o
 -14   2   7     6670.08     7049.94    159.93 o
 -13   2   7     2134.87     2098.39     64.37 o
 -12   2   7    22263.13    25614.96    229.18 o
 -11   2   7      630.13      702.92     35.52 o
 -10   2   7    16572.91    21369.45    192.90 o
  -9   2   7     1840.82     2079.49     54.88 o
  -8   2   7      219.41      649.19     36.42 o
  -7   2   7      507.43      525.23     37.77 o
  -6   2   7    26337.36    28532.80    256.75 o
  -5   2   7     1325.90     1569.15     40.68 o
  -4   2   7     5417.07     4794.43     61.23 o
  -3   2   7      322.68      315.49     19.95 o
  -2   2   7     6958.38     7562.76     80.37 o
  -1   2   7      125.70      230.44     19.61 o
   0   2   7     4505.86     4250.20     59.42 o
   1   2   7      235.39      218.74     18.11 o
   2   2   7    22816.24    23816.21    196.64 o
   3   2   7     8024.41     7562.45     79.31 o
   4   2   7      880.50      417.55     23.75 o
   5   2   7     1825.53     1696.96     47.01 o
   6   2   7     5286.07     4103.58     64.95 o
   7   2   7     5878.75     5721.79     77.38 o
   8   2   7    10062.31    11216.49    117.48 o
   9   2   7     2520.67     2337.68     58.09 o
  10   2   7     7097.40     7438.54    109.91 o
  11   2   7      522.44      662.20     54.00 o
  12   2   7    11326.14    11569.11    176.17 o
  13   2   7      128.72       67.07     44.45 o
  14   2   7      456.59      421.34     54.50 o
  15   2   7      525.02      496.22     66.46 o
  16   2   7     7106.42     6940.03    147.63 o
  17   2   7       59.98      -24.80     56.51 o
  18   2   7     2973.05     2871.57    121.98 o
  19   2   7        8.90       -1.86     74.54 o
  20   2   7      292.79      359.14     92.99 o
  21   2   7      578.03      570.90    107.24 o
 -24   3   7       59.88     -129.60    139.08 o
 -23   3   7     2036.86     1965.01    223.84 o
 -22   3   7      299.93      121.68    143.86 o
 -21   3   7     2214.57     2164.12    175.16 o
 -20   3   7     1601.57     1457.13    133.44 o
 -19   3   7     2048.97     2093.59    177.47 o
 -18   3   7      101.31       81.67     63.35 o
 -17   3   7      545.91      440.77     71.97 o
 -16   3   7      123.27      114.60     56.68 o
 -15   3   7       16.78      104.86     55.26 o
 -14   3   7      456.23      426.27     53.87 o
 -13   3   7     7761.76     7603.59    121.10 o
 -12   3   7      885.03     1035.32     52.78 o
 -11   3   7     4827.82     4640.82     75.15 o
 -10   3   7      600.27      647.22     35.33 o
  -9   3   7     5981.47     6066.41     80.51 o
  -8   3   7      502.41      616.51     30.21 o
  -7   3   7     1201.18      934.35     33.48 o
  -6   3   7       41.03      269.98     21.56 o
  -5   3   7     7813.77     7494.59     80.12 o
  -4   3   7     4116.25     4543.29     67.68 o
  -3   3   7    33120.69    32084.05    317.34 o
  -2   3   7      328.92      470.86     28.55 o
  -1   3   7    16121.86    15424.11    134.11 o
   0   3   7     4004.30     4507.06     69.05 o
   1   3   7      557.90      673.87     34.48 o
   2   3   7     1114.32      856.76     34.11 o
   3   3   7     5709.62     5413.29     76.73 o
   4   3   7      132.96      578.34     33.46 o
   5   3   7     1632.21     1953.56     49.50 o
   6   3   7       62.15      318.54     28.37 o
   7   3   7      865.34      709.24     36.25 o
   8   3   7      208.59      148.01     26.72 o
   9   3   7       27.17       54.76     26.11 o
  10   3   7      644.90      762.80     45.82 o
  11   3   7     2965.39     2872.48     91.10 o
  12   3   7      170.75      286.46     45.70 o
  13   3   7     2043.10     1883.92     79.28 o
  14   3   7       91.28      217.01     49.28 o
  15   3   7     2183.39     2208.58    100.25 o
  16   3   7     1395.77     1415.94     85.93 o
  17   3   7     1027.56      952.01    144.65 o
  18   3   7      304.64      269.72     75.21 o
  19   3   7        6.24       10.41     75.63 o
  20   3   7      144.47      213.68    104.32 o
  21   3   7      871.95     1258.15    262.27 o
 -24   4   7     2108.17     1458.38    278.28 o
 -23   4   7     1991.48     1878.94    173.02 o
 -22   4   7       24.44       52.89     95.89 o
 -21   4   7     2684.33     2974.20    167.55 o
 -20   4   7      504.50      622.38    103.54 o
 -19   4   7     1130.77     1113.81    114.25 o
 -18   4   7      171.46      164.37     77.82 o
 -17   4   7      337.55      346.58     79.33 o
 -16   4   7      127.66       85.18     54.53 o
 -15   4   7     4926.62     5255.54    135.18 o
 -14   4   7       36.78      127.81     43.89 o
 -13   4   7      143.60      423.29     53.47 o
 -12   4   7     1733.84     1710.35     63.86 o
 -11   4   7     3424.46     3419.22     80.38 o
 -10   4   7      933.92      792.11     43.16 o
  -9   4   7     8491.97     7774.27    115.16 o
  -8   4   7     3867.73     3072.17     67.51 o
  -7   4   7    10043.26    12449.65    147.37 o
  -6   4   7    13251.90    12098.07    140.75 o
  -5   4   7     9202.34    10744.62    109.66 o
  -4   4   7     1788.83     1269.65     42.68 o
  -3   4   7       81.78      204.71     17.92 o
  -2   4   7     4114.28     3013.92     47.16 o
  -1   4   7      243.08      637.53     27.96 o
   0   4   7     3977.65     3865.55     58.47 o
   1   4   7     1147.87     1169.40     37.57 o
   2   4   7      857.19      953.22     34.56 o
   3   4   7      401.14      407.98     27.35 o
   4   4   7        4.62       31.16     21.18 o
   5   4   7     3238.11     3208.00     58.01 o
   6   4   7      701.16      934.14     42.57 o
   7   4   7    15564.63    15652.74    156.74 o
   8   4   7     2251.83     2388.91     59.84 o
   9   4   7     4262.14     4641.55     72.96 o
  10   4   7       15.05       73.77     33.01 o
  11   4   7     6264.42     6297.88    122.27 o
  12   4   7      292.47      358.74     47.71 o
  13   4   7     3182.69     3567.86    125.52 o
  14   4   7       13.03       36.79     46.81 o
  15   4   7      735.35      639.79     68.36 o
  16   4   7        4.26        5.75     58.08 o
  17   4   7     1656.72     1452.42     99.74 o
  18   4   7        3.11      -66.10     66.10 o
  19   4   7     3944.70     4053.49    189.60 o
  20   4   7      502.53      509.32    135.36 o
  21   4   7      144.32       44.50    121.79 o
 -23   5   7     1485.20     1453.76    163.47 o
 -22   5   7      372.69      298.14    112.98 o
 -21   5   7     1661.58     1886.52    154.85 o
 -20   5   7       99.07      111.18    106.64 o
 -19   5   7     2310.12     2158.75    174.80 o
 -18   5   7     2772.01     2401.77    142.01 o
 -17   5   7      151.42      149.09     72.81 o
 -16   5   7     3481.46     4030.47    163.35 o
 -15   5   7       80.51      153.46     61.20 o
 -14   5   7     6603.78     6502.67    134.18 o
 -13   5   7     1202.62     1202.55     59.37 o
 -12   5   7     1515.56     1431.71     69.10 o
 -11   5   7      370.52      470.94     40.38 o
 -10   5   7     7469.04     6842.06    110.58 o
  -9   5   7     1138.20     1193.63     49.88 o
  -8   5   7    13507.24    14989.61    180.55 o
  -7   5   7     2924.59     2644.38    111.32 o
  -6   5   7     4050.48     2683.54     65.28 o
  -5   5   7     6760.93     6270.77    119.53 o
  -4   5   7    10372.34    10688.85    187.60 o
  -3   5   7     3793.98     3506.73     54.43 o
  -2   5   7     7734.37     6148.01     83.37 o
  -1   5   7     2867.61     2730.63     54.59 o
   0   5   7    16971.20    15055.98    141.28 o
   1   5   7     2064.36     2008.84     45.36 o
   2   5   7     1992.07     2004.21     49.27 o
   3   5   7     2002.53     2017.84     55.52 o
   4   5   7    19363.00    17618.71    181.32 o
   5   5   7     1271.85     1317.39     45.26 o
   6   5   7       43.90      108.50     23.21 o
   7   5   7      332.77      339.97     29.07 o
   8   5   7    12547.27    11609.07    134.95 o
   9   5   7     1863.66     1709.22     50.99 o
  10   5   7     5219.44     5425.24     92.87 o
  11   5   7      441.35      541.72     51.74 o
  12   5   7     2375.44     2531.97     87.96 o
  13   5   7     1413.41     1399.25     80.03 o
  14   5   7     6201.86     6523.11    154.37 o
  15   5   7      891.05      751.24     77.04 o
  16   5   7      200.99      247.60     66.77 o
  17   5   7      379.83      233.05     69.72 o
  18   5   7       22.12       67.74     71.11 o
  19   5   7      810.37      916.36     97.16 o
  20   5   7     3239.50     3320.31    199.13 o
 -23   6   7      254.84       45.43    114.44 o
 -22   6   7      514.98      481.09    124.69 o
 -21   6   7     3062.28     3076.49    192.37 o
 -20   6   7      648.03      510.27    111.93 o
 -19   6   7     1761.56     1678.48    142.80 o
 -18   6   7       92.19       29.36     76.26 o
 -17   6   7       11.89      -23.89     71.87 o
 -16   6   7      215.06      235.60     75.61 o
 -15   6   7      977.32      978.69     89.13 o
 -14   6   7       36.56       10.81     49.61 o
 -13   6   7     3320.10     3494.20    126.21 o
 -12   6   7     1225.17     1259.24     71.23 o
 -11   6   7     1216.33     1399.00     62.72 o
 -10   6   7     3576.37     4029.33     88.93 o
  -9   6   7     2644.45     3322.17     80.79 o
  -8   6   7     1465.09     1734.61     61.07 o
  -7   6   7     3256.98     3143.95     78.15 o
  -6   6   7     2762.89     2930.93     58.07 o
  -5   6   7     1947.34     2742.02     64.85 o
  -4   6   7     1014.51     1117.69     54.59 o
  -3   6   7      253.50      479.26     34.31 o
  -2   6   7       15.05       46.01     17.33 o
  -1   6   7      465.83      339.94     21.86 o
   0   6   7      209.16      271.01     21.82 o
   1   6   7      447.26      534.58     29.44 o
   2   6   7     2900.21     2621.60     54.02 o
   3   6   7    12215.96    11962.96    129.04 o
   4   6   7      302.81      397.80     29.14 o
   5   6   7     6116.79     5716.21     83.95 o
   6   6   7      247.36      168.44     28.16 o
   7   6   7      188.18      199.29     26.88 o
   8   6   7     1167.75     1115.83     45.01 o
   9   6   7     5360.84     5954.31     98.94 o
  10   6   7      152.37      182.36     38.63 o
  11   6   7     2183.12     2425.99     89.58 o
  12   6   7       39.94       46.64     47.95 o
  13   6   7      220.08      279.93     65.36 o
  14   6   7      113.49        0.93     55.22 o
  15   6   7      961.78     1037.91     93.04 o
  16   6   7       12.36      -63.98     63.98 o
  17   6   7     2184.81     2075.32    124.82 o
  18   6   7       20.25      -68.26     68.26 o
  19   6   7      111.29      109.69     78.47 o
  20   6   7      164.88      137.78    132.16 o
 -23   7   7        4.35      -17.67    127.21 o
 -22   7   7      359.80      257.79    125.32 o
 -21   7   7       32.51      -63.84     98.50 o
 -20   7   7      288.67      314.00    104.35 o
 -19   7   7      415.02      457.60    104.08 o
 -18   7   7       28.95       42.96     84.23 o
 -17   7   7        5.71      -20.34     77.50 o
 -16   7   7      323.71      594.19    109.82 o
 -15   7   7      328.48      363.28     62.81 o
 -14   7   7      137.15      112.06     49.16 o
 -13   7   7     1322.35     1232.37     72.62 o
 -12   7   7       70.25      294.59     56.50 o
 -11   7   7      817.94      811.74     61.58 o
 -10   7   7      317.32      477.48     50.20 o
  -9   7   7        0.73       30.16     34.22 o
  -8   7   7      129.47      221.74     38.78 o
  -7   7   7     2680.30     2610.12     59.39 o
  -6   7   7     1399.55     2049.66     50.71 o
  -5   7   7     6449.31     6178.12     93.77 o
  -4   7   7      408.06      547.19     33.11 o
  -3   7   7      923.81      900.10     41.71 o
  -2   7   7      414.58      881.53     39.65 o
  -1   7   7       11.55       32.04     21.52 o
   0   7   7      322.13      518.53     31.63 o
   1   7   7     1067.63     1003.39     36.44 o
   2   7   7        4.41      363.38     28.48 o
   3   7   7     2592.84     2567.42     54.85 o
   4   7   7        2.90      227.11     26.28 o
   5   7   7      419.45      475.97     33.13 o
   6   7   7      200.41      373.86     32.89 o
   7   7   7        7.83        4.29     26.52 o
   8   7   7      388.93      640.16     41.53 o
   9   7   7      802.76      785.36     49.77 o
  10   7   7      216.93      381.09     47.24 o
  11   7   7     1181.27     1241.77     78.48 o
  12   7   7        5.35       14.50     50.75 o
  13   7   7      163.94      174.10     57.38 o
  14   7   7       53.21        2.29     55.61 o
  15   7   7      655.20      594.35     74.29 o
  16   7   7       10.47      -90.73    107.09 o
  17   7   7        5.22      -54.29     72.68 o
  18   7   7      283.74      176.42     88.60 o
  19   7   7      168.82      293.49     97.97 o
  20   7   7      112.29       88.05    133.06 o
 -22   8   7      560.93      733.30    159.73 o
 -21   8   7     1372.77     1729.72    161.29 o
 -20   8   7      111.29       17.27     96.86 o
 -19   8   7     3281.55     3169.89    208.68 o
 -18   8   7     4363.53     4540.64    208.28 o
 -17   8   7     2077.31     2057.66    151.16 o
 -16   8   7       55.10      121.07     68.53 o
 -15   8   7     3311.43     4038.37    148.44 o
 -14   8   7      395.83      383.75     60.64 o
 -13   8   7     4747.13     4877.39    131.65 o
 -12   8   7     3418.69     3786.75    105.87 o
 -11   8   7     7701.42     7353.70    158.38 o
 -10   8   7        7.10      126.93     52.92 o
  -9   8   7     8643.80     8528.76    144.65 o
  -8   8   7      814.45      875.64     55.19 o
  -7   8   7      445.72      577.65     35.22 o
  -6   8   7     1307.89     1227.52     56.06 o
  -5   8   7      297.07      343.69     33.10 o
  -4   8   7       31.42      142.61     29.11 o
  -3   8   7     4396.67     4408.99     81.75 o
  -2   8   7      684.57      697.85     36.13 o
  -1   8   7    10272.21     9969.87    123.70 o
   0   8   7      247.03      271.41     28.42 o
   1   8   7       15.11       99.36     25.94 o
   2   8   7     1207.70     1164.24     43.68 o
   3   8   7      178.58      407.22     33.33 o
   4   8   7      370.39      393.51     32.04 o
   5   8   7     2220.48     2663.41     84.19 o
   6   8   7     2987.24     2781.38     70.07 o
   7   8   7       43.53      193.42     35.21 o
   8   8   7     1798.77     1579.97     66.37 o
   9   8   7     5231.11     5935.29    135.60 o
  10   8   7      281.26      441.90     53.39 o
  11   8   7     5859.48     6466.30    148.22 o
  12   8   7     2252.88     1914.73    116.99 o
  13   8   7      404.64      598.41     68.69 o
  14   8   7      695.39      655.97     74.21 o
  15   8   7      846.25      815.44    104.04 o
  16   8   7       80.64       50.27     75.71 o
  17   8   7      903.78      989.20    114.57 o
  18   8   7     1101.20      941.37    109.26 o
  19   8   7      793.08      846.21    118.30 o
 -22   9   7      681.37      423.96    171.91 o
 -21   9   7     1108.48      943.44    140.68 o
 -20   9   7      751.32      670.96    120.57 o
 -19   9   7       31.05      -27.70    102.85 o
 -18   9   7     1052.70     1030.44    143.32 o
 -17   9   7        7.12      -76.08     76.08 o
 -16   9   7      838.78      877.79     97.49 o
 -15   9   7       13.80      -43.56     54.07 o
 -14   9   7        8.09       77.36     50.73 o
 -13   9   7        2.78       39.40     61.23 o
 -12   9   7      353.95      231.99     57.94 o
 -11   9   7       10.73       30.04     61.12 o
 -10   9   7    12099.33    11532.87    215.26 o
  -9   9   7      311.63      406.93     48.44 o
  -8   9   7      217.11      214.47     34.14 o
  -7   9   7      164.36      283.58     39.31 o
  -6   9   7     7320.29     7196.28    134.16 o
  -5   9   7      134.13      155.82     35.14 o
  -4   9   7    16619.12    15780.48    210.71 o
  -3   9   7      726.79      646.77     49.80 o
  -2   9   7     5818.31     5883.25    101.93 o
  -1   9   7      365.02      342.43     38.02 o
   0   9   7     6589.70     7040.74    109.76 o
   1   9   7     1168.74     1430.83     51.79 o
   2   9   7     5634.49     5200.88     90.26 o
   3   9   7      726.45      759.71     46.00 o
   4   9   7     1505.31     1573.88     53.51 o
   5   9   7       68.88      288.96     40.23 o
   6   9   7      185.37      584.22     41.34 o
   7   9   7      112.88      154.13     35.38 o
   8   9   7      115.65      118.86     42.41 o
   9   9   7       11.20      133.02     51.90 o
  10   9   7     3600.29     3944.78    195.38 o
  11   9   7       13.75       11.77     60.91 o
  12   9   7      242.31      296.01     63.10 o
  13   9   7      284.56      182.87     59.89 o
  14   9   7     2866.31     2553.21    188.39 o
  15   9   7        7.02      -74.58     74.58 o
  16   9   7      616.90      613.30    102.30 o
  17   9   7      376.53      244.53     96.67 o
  18   9   7        0.70       13.56     88.79 o
  19   9   7      576.19      438.77    140.37 o
 -21  10   7     1956.83     1725.16    222.10 o
 -20  10   7      515.30      496.61    119.59 o
 -19  10   7      189.91      126.18    118.07 o
 -18  10   7       19.49      -85.71     85.71 o
 -17  10   7        9.03      -74.22     79.33 o
 -16  10   7      551.63      447.55     95.83 o
 -15  10   7     3683.69     3615.48    137.50 o
 -14  10   7        5.73      191.39     62.49 o
 -13  10   7       12.23       62.91     55.34 o
 -12  10   7       59.58      114.25     49.43 o
 -11  10   7      749.35      663.50     70.11 o
 -10  10   7        6.83       10.46     43.91 o
  -9  10   7       73.11      124.01     43.56 o
  -8  10   7      610.41      824.00     75.94 o
  -7  10   7      385.05      435.38     67.63 o
  -6  10   7     4919.21     5061.12    204.16 o
  -5  10   7       85.76      236.35     44.06 o
  -4  10   7     3522.80     3447.42     95.55 o
  -3  10   7      425.57      616.76     52.16 o
  -2  10   7       21.46      118.40     37.28 o
  -1  10   7       85.24      132.08     35.99 o
   0  10   7      532.26      630.80     45.53 o
   1  10   7      940.75      874.18     46.81 o
   2  10   7      222.77      401.19     38.13 o
   3  10   7      780.02      759.22     44.93 o
   4  10   7     1695.85     1834.39     61.80 o
   5  10   7      388.92      367.16     38.50 o
   6  10   7      461.12      491.25     43.72 o
   7  10   7       38.88       54.56     47.84 o
   8  10   7       45.19      154.86     55.68 o
   9  10   7        8.21      162.87     88.29 o
  10  10   7       61.50       78.14     58.06 o
  11  10   7       52.27      187.14     63.79 o
  12  10   7      388.42      193.32     73.59 o
  13  10   7       98.78      168.09     84.78 o
  14  10   7      511.15      755.78     97.50 o
  15  10   7      291.38      249.55    102.75 o
  16  10   7     1156.92     1343.79    123.92 o
  17  10   7      614.89      586.86    105.99 o
  18  10   7      142.24     -113.74    184.76 o
 -20  11   7     2290.25     1797.70    179.16 o
 -19  11   7     1344.33     1416.56    147.39 o
 -18  11   7       25.67      -65.20     85.40 o
 -17  11   7      610.32      197.89    144.33 o
 -16  11   7       52.60       49.97     77.59 o
 -15  11   7       62.54        3.25     76.58 o
 -14  11   7     1633.07     1631.41    141.66 o
 -13  11   7    11429.13    10910.66    254.27 o
 -12  11   7      722.54      778.31     81.40 o
 -11  11   7     5245.63     5154.51    148.00 o
 -10  11   7        2.39       33.69     71.04 o
  -9  11   7     3719.86     4377.94    162.91 o
  -8  11   7      898.75      967.60     91.77 o
  -7  11   7     4747.06     4539.83    258.20 o
  -6  11   7       14.32       -5.41     54.29 o
  -5  11   7     3370.07     3264.69    166.62 o
  -4  11   7      354.50      268.74     56.05 o
  -3  11   7      176.48      312.56     57.94 o
  -2  11   7      147.42      172.71     49.85 o
  -1  11   7       11.12       64.73     43.88 o
   0  11   7      213.53      206.07     44.22 o
   1  11   7     2345.47     2308.97     79.29 o
   2  11   7       66.89       51.94     31.37 o
   3  11   7     2064.96     2480.61     70.13 o
   4  11   7      386.51      298.84     38.36 o
   5  11   7       50.20       42.18     31.91 o
   6  11   7      132.61      217.70     36.43 o
   7  11   7     3659.98     3621.32     91.81 o
   8  11   7      558.28      705.85     68.83 o
   9  11   7     2650.30     2776.13    111.14 o
  10  11   7       29.75       24.38     66.35 o
  11  11   7      598.58      802.85     95.69 o
  12  11   7      522.82      388.74    101.66 o
  13  11   7      792.63      528.42    101.94 o
  14  11   7      160.55      151.36     90.53 o
  15  11   7      466.14      235.02    114.79 o
  16  11   7      239.30       68.38    143.54 o
  17  11   7      105.17       47.68     97.39 o
 -19  12   7       69.88       89.51    205.88 o
 -18  12   7     2199.64     2072.04    178.24 o
 -17  12   7      610.53      378.09    158.92 o
 -16  12   7     1355.38     1562.30    192.04 o
 -15  12   7       61.38       46.13     74.16 o
 -14  12   7      524.83      618.11     90.80 o
 -13  12   7      427.97      392.28     75.54 o
 -12  12   7     1575.83     1492.65    136.27 o
 -11  12   7      534.93      521.92    100.05 o
 -10  12   7      449.77      299.33     90.44 o
  -9  12   7       33.93       15.73    114.36 o
  -8  12   7     6519.97     6140.67    214.47 o
  -7  12   7        6.47       -0.30     66.68 o
  -6  12   7     3354.42     3235.19    153.78 o
  -5  12   7      246.37      245.24     73.83 o
  -4  12   7     5273.06     4839.53    169.16 o
  -3  12   7      513.94      545.20     79.36 o
  -2  12   7      841.60      986.88    104.06 o
  -1  12   7       82.84       62.83     52.92 o
   0  12   7     5260.42     5093.86    147.62 o
   1  12   7       15.22       57.99     50.09 o
   2  12   7      285.11      250.96     48.74 o
   3  12   7      587.15      588.36     50.63 o
   4  12   7     4767.42     4665.14     97.72 o
   5  12   7      429.43      419.53     43.18 o
   6  12   7      520.84      664.39     70.76 o
   7  12   7       20.47      154.46     47.44 o
   8  12   7     1355.79     1378.07     92.71 o
   9  12   7      277.08      294.93     67.62 o
  10  12   7     3983.36     3923.34    150.90 o
  11  12   7        1.31      -24.76     68.91 o
  12  12   7     4181.15     4303.58    189.10 o
  13  12   7       18.58      -41.28    108.53 o
  14  12   7      501.08      434.02    142.12 o
  15  12   7      355.67      305.31    145.11 o
  16  12   7       48.67     -131.88    131.88 o
 -18  13   7      438.79      187.94    183.56 o
 -17  13   7     1206.85     1274.72    140.27 o
 -16  13   7      125.77       83.62     82.02 o
 -15  13   7       17.42      108.35    209.30 o
 -14  13   7       38.22        3.24    124.39 o
 -13  13   7      417.39      577.90    121.31 o
 -12  13   7     1059.57      835.34    123.82 o
 -11  13   7     1052.36      758.60    156.33 o
 -10  13   7        7.35       86.37     84.62 o
  -9  13   7     1831.04     1942.45    140.90 o
  -8  13   7       15.71      -57.22     72.54 o
  -7  13   7       11.17      -46.02     69.79 o
  -6  13   7      698.97      586.37     90.94 o
  -5  13   7     2563.53     2543.39    145.30 o
  -4  13   7        2.48      -18.73     71.06 o
  -3  13   7     8836.83     9247.09    275.34 o
  -2  13   7      297.70      413.17     80.73 o
  -1  13   7     3364.86     3570.70    189.92 o
   0  13   7     1741.08     1964.82    122.85 o
   1  13   7     2360.03     2667.16    132.57 o
   2  13   7       21.70      119.49     63.51 o
   3  13   7     2667.23     2774.13    176.41 o
   4  13   7     1347.77     1526.92     89.66 o
   5  13   7     1076.47     1224.22     79.35 o
   6  13   7      586.63      643.09    108.58 o
   7  13   7     2355.94     3059.03    152.36 o
   8  13   7        7.57      -68.48     75.39 o
   9  13   7      462.23      412.97     72.62 o
  10  13   7     1298.65     1187.87     96.73 o
  11  13   7     1283.87     1204.79    108.37 o
  12  13   7       41.97        3.53     93.24 o
  13  13   7      354.85      370.64     90.99 o
  14  13   7       15.37      -67.73     82.36 o
  15  13   7      229.83      233.86     99.84 o
 -17  14   7        4.59       51.10    237.21 o
 -16  14   7       54.84      -98.46    121.15 o
 -15  14   7       95.84        7.87    117.26 o
 -14  14   7      312.47      562.26    171.84 o
 -13  14   7      446.28      315.08    110.28 o
 -12  14   7     1295.07     1677.35    150.71 o
 -11  14   7      449.17      492.88    118.70 o
 -10  14   7       26.67       73.06     88.22 o
  -9  14   7      522.15      604.32    106.39 o
  -8  14   7      100.27      370.52    131.78 o
  -7  14   7     1582.88     1847.32    180.88 o
  -6  14   7     2351.75     2205.33    146.70 o
  -5  14   7       60.65      106.58     79.63 o
  -4  14   7     2361.53     2127.61    138.30 o
  -3  14   7     2069.41     1920.52    130.29 o
  -2  14   7     1454.95     1101.98    105.46 o
  -1  14   7      109.35       62.96     73.13 o
   0  14   7      183.97      214.82     71.50 o
   1  14   7      597.21      674.12     87.87 o
   2  14   7        3.40      195.08     76.76 o
   3  14   7     1695.01     1809.26    129.21 o
   4  14   7        1.76      164.29     72.85 o
   5  14   7      755.86      724.26    103.59 o
   6  14   7       27.34      217.04    121.31 o
   7  14   7       44.64      106.59    100.86 o
   8  14   7      270.63      340.81    110.25 o
   9  14   7     1730.26     1667.40    168.12 o
  10  14   7      113.93      154.15     95.18 o
  11  14   7     2944.36     2603.50    206.64 o
  12  14   7        0.84       74.83     82.96 o
  13  14   7     1666.15     1489.69    249.36 o
  14  14   7        0.94     -104.94    104.94 o
 -16  15   7       69.25      -30.09    143.86 o
 -15  15   7      557.29      619.12    142.91 o
 -14  15   7      297.57      388.48    128.05 o
 -13  15   7       83.47      264.40    112.84 o
 -12  15   7      124.46      -58.31    142.12 o
 -11  15   7     1118.58     1186.88    138.03 o
 -10  15   7     1158.46     1395.87    271.32 o
  -9  15   7     2455.98     3023.39    179.55 o
  -8  15   7       18.25       48.91     85.27 o
  -7  15   7      593.36      812.29    135.66 o
  -6  15   7     2584.82     2632.87    161.74 o
  -5  15   7      405.12      234.69     96.17 o
  -4  15   7     1294.32     1462.10    126.14 o
  -3  15   7     1933.61     2014.18    140.22 o
  -2  15   7      236.88      311.07    100.78 o
  -1  15   7     1011.68      983.08    126.62 o
   0  15   7      507.41      762.27    106.35 o
   1  15   7     1214.96     1291.30    131.05 o
   2  15   7     6171.65     6083.33    227.59 o
   3  15   7      592.81      546.47    102.28 o
   4  15   7       57.40       85.21     78.20 o
   5  15   7      926.40      825.93    142.12 o
   6  15   7      121.37      128.74    146.38 o
   7  15   7     1105.14     1119.06    171.24 o
   8  15   7     1238.99     1107.08    174.14 o
   9  15   7      275.43      321.15    147.95 o
  10  15   7        5.60       39.75    113.55 o
  11  15   7      576.79      553.43    156.80 o
  12  15   7      494.64      343.77     96.05 o
  13  15   7      482.25      533.52    125.81 o
 -14  16   7      620.51      681.81    141.09 o
 -13  16   7      147.20       36.01    112.67 o
 -12  16   7      407.25      179.68    111.42 o
 -11  16   7       36.47      -65.52    101.78 o
 -10  16   7      628.43      553.07    117.69 o
  -9  16   7      323.90      338.51    104.20 o
  -8  16   7      759.85     1062.51    164.60 o
  -7  16   7      101.37       89.13    108.42 o
  -6  16   7       80.51       41.71     98.19 o
  -5  16   7      275.47      364.66    108.53 o
  -4  16   7      215.18      245.76    114.99 o
  -3  16   7      323.44      342.81     94.47 o
  -2  16   7     2906.87     3359.14    235.72 o
  -1  16   7      288.11      392.74    106.94 o
   0  16   7      238.65      279.66     99.20 o
   1  16   7      229.57      303.51     95.73 o
   2  16   7      180.67      260.50     96.51 o
   3  16   7      854.67      957.59    137.09 o
   4  16   7     1013.13     1133.97    144.91 o
   5  16   7     1982.39     1829.66    195.36 o
   6  16   7       14.90       31.47    155.10 o
   7  16   7      745.60      776.48    162.17 o
   8  16   7     1870.21     1610.63    203.43 o
   9  16   7       38.86       -2.19    138.25 o
  10  16   7     1568.99     1550.07    212.75 o
  11  16   7       28.01      168.02    162.60 o
 -12  17   7        7.46      -11.67    144.94 o
 -11  17   7       26.10      158.69    116.17 o
 -10  17   7       33.54      225.60    109.39 o
  -9  17   7      263.04      219.16    120.16 o
  -8  17   7      271.67      331.86    125.32 o
  -7  17   7      573.00      758.87    140.83 o
  -6  17   7      239.58      424.56    130.49 o
  -5  17   7      163.06      264.67    159.15 o
  -4  17   7      291.30      327.82    292.47 o
  -3  17   7      386.78      295.69    177.30 o
  -2  17   7       66.79      204.29    223.27 o
  -1  17   7      362.00      527.14    250.84 o
   0  17   7      114.40     -102.66    102.66 o
   1  17   7        3.72      201.00    125.44 o
   2  17   7      118.84      160.64     95.23 o
   3  17   7      362.08      211.13    131.68 o
   4  17   7      236.20      157.24    184.75 o
   5  17   7       17.19      112.08    129.71 o
   6  17   7       11.04      142.10    151.51 o
   7  17   7      129.56      123.73    142.53 o
   8  17   7      339.60      502.31    185.91 o
   9  17   7      999.50      698.99    234.38 o
 -10  18   7        1.32       85.33    123.36 o
  -9  18   7     1012.04      753.40    158.59 o
  -8  18   7      270.96      372.97    139.79 o
  -7  18   7      560.79      717.95    310.58 o
  -6  18   7     1465.20     1371.68    211.49 o
  -5  18   7      255.60      396.01    121.21 o
  -4  18   7        4.42       95.77    223.01 o
  -3  18   7       86.81       78.16    128.71 o
  -2  18   7      764.72      943.84    237.23 o
  -1  18   7       40.97      346.64    311.67 o
   0  18   7      378.83      594.59    205.86 o
   1  18   7       27.10      151.45    126.42 o
   2  18   7      100.97      121.10    100.65 o
   3  18   7      721.92      860.69    253.50 o
   4  18   7       42.97       10.74     98.74 o
   5  18   7      920.59     1060.50    292.16 o
   6  18   7       10.97      224.66    447.56 o
   7  18   7      154.90      196.93    259.58 o
  -6  19   7     1140.76     1405.34    295.39 o
  -5  19   7        8.42      -36.03    123.30 o
  -4  19   7      983.58      867.71    170.90 o
  -3  19   7      135.73      152.17    139.25 o
  -2  19   7     2203.50     2540.64    460.29 o
  -1  19   7      158.29      153.80    137.53 o
   0  19   7      852.80     1240.46    376.77 o
   1  19   7        3.47      174.57    309.09 o
   2  19   7     3532.87     3914.60    393.11 o
   3  19   7       51.08      102.30    205.88 o
 -24   0   8     2660.66     3391.37    554.97 o
 -23   0   8      688.75      557.75    200.26 o
 -22   0   8     5878.12     5884.69    317.83 o
 -21   0   8        0.25      -56.55     95.92 o
 -20   0   8       64.16     -104.78    130.49 o
 -19   0   8       28.50      -10.72     88.40 o
 -18   0   8     5025.45     5727.49    260.98 o
 -17   0   8     5148.45     5527.28    280.12 o
 -16   0   8       41.55       64.20     74.25 o
 -15   0   8      701.96      510.22     81.35 o
 -14   0   8    13721.54    15175.75    252.86 o
 -13   0   8       40.15       40.06     46.31 o
 -12   0   8       33.00      334.32    161.50 o
 -11   0   8     4197.25     4377.84    105.55 o
 -10   0   8     5889.95     6393.86    124.93 o
  -9   0   8      158.09      160.73     38.32 o
  -8   0   8    16654.25    15488.84    247.64 o
  -7   0   8       12.43       -1.48     29.66 o
  -6   0   8    14813.41    17668.82    257.51 o
  -5   0   8     4614.34     4422.04     92.69 o
  -4   0   8    43498.63    41876.79    500.82 o
  -3   0   8     4547.02     4237.60     85.25 o
  -2   0   8   106502.15    94637.18   1060.07 o
  -1   0   8     9895.79     8566.91    124.69 o
   0   0   8    30260.95    28923.17    355.87 o
   1   0   8    10775.75     8774.17    138.08 o
   2   0   8     3806.77     5955.65    107.22 o
   3   0   8    12690.88    11282.89    157.55 o
   4   0   8    17666.59    17406.39    222.54 o
   5   0   8     7485.11     6571.47    113.79 o
   6   0   8    24166.57    25037.98    332.51 o
   7   0   8     1016.98      770.88     51.94 o
   8   0   8    81666.03    84557.16    994.08 o
   9   0   8     2990.90     2865.08     78.57 o
  10   0   8    24317.89    24258.98    353.66 o
  11   0   8      704.38      607.83     65.74 o
  12   0   8      725.19      787.53     82.85 o
  13   0   8       36.56       31.17     61.56 o
  14   0   8     1875.50     1703.99    123.85 o
  15   0   8     1141.29     1162.18    100.11 o
  16   0   8     3503.21     3648.08    137.81 o
  17   0   8      158.09      167.43     90.11 o
  18   0   8     3733.08     3462.28    214.27 o
  19   0   8       23.67     -118.49    118.49 o
  20   0   8      308.49       60.55    192.45 o
  21   0   8      890.71     1226.91    221.44 o
 -24   1   8      436.18      315.87    132.64 o
 -23   1   8      203.97       73.18    128.16 o
 -22   1   8      511.33      490.72    110.58 o
 -21   1   8      105.57      -49.86     64.85 o
 -20   1   8      997.81     1019.63     88.74 o
 -19   1   8      667.39      429.98     92.56 o
 -18   1   8     1187.77     1270.43     84.52 o
 -17   1   8     8305.72     8383.98    164.44 o
 -16   1   8      229.28      220.70     54.08 o
 -15   1   8       64.71      296.30     46.72 o
 -14   1   8     3016.67     2966.62     80.05 o
 -13   1   8     3561.33     3503.80     87.48 o
 -12   1   8     1412.61     1648.38     59.24 o
 -11   1   8     6822.18     6874.11     97.74 o
 -10   1   8      415.34      363.81     32.53 o
  -9   1   8     2680.55     3389.56     87.60 o
  -8   1   8       16.58       19.77     23.30 o
  -7   1   8    24297.56    23911.59    234.57 o
  -6   1   8     2649.63     3041.42     56.68 o
  -5   1   8    20577.38    20363.62    190.23 o
  -4   1   8      346.28      205.03     19.25 o
  -3   1   8     5756.37     5845.72     70.21 o
  -2   1   8        9.04       63.62     15.65 o
  -1   1   8     1438.60     1527.58     69.98 o
   0   1   8        8.20      166.60     21.65 o
   1   1   8    10512.83     9863.87    107.08 o
   2   1   8     1323.10      848.67     34.38 o
   3   1   8    43279.25    39507.50    326.54 o
   4   1   8      161.90      400.10     28.13 o
   5   1   8     2698.83     2612.30     48.63 o
   6   1   8       24.43      138.93     20.47 o
   7   1   8    19912.84    19914.45    172.25 o
   8   1   8        8.01      123.60     21.28 o
   9   1   8     5224.43     5522.07     79.23 o
  10   1   8     1904.42     1860.29     55.03 o
  11   1   8      958.03     1077.88     73.40 o
  12   1   8      276.98      290.25     48.42 o
  13   1   8    16208.49    15520.66    253.88 o
  14   1   8        8.29      -49.75     49.75 o
  15   1   8     1711.56     1745.13     96.95 o
  16   1   8      549.84      332.20     62.98 o
  17   1   8        2.49       23.35     54.33 o
  18   1   8      280.53      256.23     68.13 o
  19   1   8     1173.40     1258.10    124.33 o
  20   1   8       68.97       23.00    107.36 o
  21   1   8     1254.43     1465.76    211.89 o
 -24   2   8        3.94      -75.25    140.59 o
 -23   2   8      138.38      -29.47    115.81 o
 -22   2   8      128.68      -49.12    138.90 o
 -21   2   8      241.20      125.67    146.76 o
 -20   2   8     2170.04     2519.98    129.34 o
 -19   2   8     1362.53     1464.51    102.42 o
 -18   2   8      509.54      412.27     73.70 o
 -17   2   8     2393.70     2643.75    103.94 o
 -16   2   8     1335.52     1438.17     79.35 o
 -15   2   8       49.17      268.22     44.72 o
 -14   2   8      291.64     1732.44     66.51 o
 -13   2   8     3018.05     3031.09    107.82 o
 -12   2   8       87.52       47.10     28.86 o
 -11   2   8     2404.40     2556.71     60.74 o
 -10   2   8      181.75      239.88     29.79 o
  -9   2   8      603.08      402.29     34.26 o
  -8   2   8      375.55      416.58     32.71 o
  -7   2   8       46.04       85.25     24.48 o
  -6   2   8      982.13     1079.49     38.35 o
  -5   2   8      373.70      495.03     27.78 o
  -4   2   8        1.88      200.13     34.69 o
  -3   2   8     3812.58     3223.08     51.28 o
  -2   2   8      539.58      855.28     36.48 o
  -1   2   8     2809.66     2598.34     47.48 o
   0   2   8     3881.17     3324.01     55.50 o
   1   2   8      133.08      235.45     22.06 o
   2   2   8     4580.17     4916.49     70.49 o
   3   2   8     4316.81     5664.11     68.67 o
   4   2   8      590.89      789.62     41.52 o
   5   2   8     1614.34     1387.53     35.79 o
   6   2   8      484.20      417.00     25.39 o
   7   2   8     2274.58     2270.96     53.46 o
   8   2   8     1550.55     1736.36     48.02 o
   9   2   8        4.85      253.24     33.63 o
  10   2   8      715.55      785.93     47.03 o
  11   2   8     3775.92     3998.45    103.65 o
  12   2   8     1823.29     1989.06     83.25 o
  13   2   8      422.20      412.64     55.10 o
  14   2   8      187.10      152.70     48.97 o
  15   2   8       41.72       -4.15     50.02 o
  16   2   8      140.69      117.90     59.82 o
  17   2   8     1267.96     1559.72     92.00 o
  18   2   8     1107.28      892.24     86.49 o
  19   2   8      208.83      185.03     77.35 o
  20   2   8      354.49      400.90     97.33 o
  21   2   8       87.63      171.37    187.98 o
 -24   3   8     1441.46     1263.94    186.78 o
 -23   3   8       36.91     -145.75    515.39 o
 -22   3   8      139.73      137.94    119.62 o
 -21   3   8      112.66       58.96     91.86 o
 -20   3   8     3222.48     3261.53    168.74 o
 -19   3   8      104.05      -31.29     78.12 o
 -18   3   8      314.47      367.25     71.97 o
 -17   3   8      200.81      197.57     85.00 o
 -16   3   8      390.27      432.14     67.06 o
 -15   3   8      425.84      466.93     57.60 o
 -14   3   8     1615.24     1609.33     70.78 o
 -13   3   8       27.72       39.46     36.77 o
 -12   3   8     4635.18     4238.51     84.46 o
 -11   3   8      353.85      456.56     31.71 o
 -10   3   8     1363.72     1546.04     46.96 o
  -9   3   8      231.65      188.94     25.71 o
  -8   3   8      748.18      693.59     31.27 o
  -7   3   8     1748.18     1349.41     38.43 o
  -6   3   8     4180.21     3454.88     55.12 o
  -5   3   8      161.43      216.61     22.77 o
  -4   3   8    36769.68    37503.27    348.00 o
  -3   3   8    25456.88    23630.40    245.71 o
  -2   3   8      676.17      780.00     26.59 o
  -1   3   8     8626.98     7386.66     78.58 o
   0   3   8    11385.94    11399.11    103.41 o
   1   3   8       97.79      402.89     27.67 o
   2   3   8     7749.59     6310.06     85.18 o
   3   3   8     1849.77     1897.44     52.00 o
   4   3   8      319.64      497.04     31.30 o
   5   3   8      142.48      144.58     26.18 o
   6   3   8      275.93      284.73     30.69 o
   7   3   8      165.20      257.93     30.77 o
   8   3   8     3507.58     3386.95     66.05 o
   9   3   8       41.36       36.56     26.99 o
  10   3   8       65.29       95.52     34.73 o
  11   3   8        2.54      -38.07     38.07 o
  12   3   8      226.08      253.77     49.59 o
  13   3   8      567.96      567.82     57.13 o
  14   3   8     1855.73     1918.25     84.45 o
  15   3   8      234.56      253.79     58.11 o
  16   3   8     1224.98     1172.28     77.36 o
  17   3   8       13.93       -2.02     56.69 o
  18   3   8        4.79       56.18     73.69 o
  19   3   8      922.08      883.35    148.43 o
  20   3   8     1848.20     1796.58    148.66 o
 -24   4   8     1093.93     1580.19    206.53 o
 -23   4   8       64.12      286.90    116.28 o
 -22   4   8     1236.07     1193.72    137.99 o
 -21   4   8       60.53       53.14    103.89 o
 -20   4   8       42.71       20.10     86.41 o
 -19   4   8      159.72      204.30     86.52 o
 -18   4   8      790.70      886.50    102.32 o
 -17   4   8     2406.65     2473.78    146.30 o
 -16   4   8      161.97      291.69     65.40 o
 -15   4   8     1806.97     1909.73     94.11 o
 -14   4   8     1047.64     1220.38     64.26 o
 -13   4   8       93.48      351.32     43.09 o
 -12   4   8       14.32       36.76     32.35 o
 -11   4   8     3047.19     3247.53     82.79 o
 -10   4   8        5.51       52.74     27.92 o
  -9   4   8     3546.79     3564.08     73.45 o
  -8   4   8     9556.92     9299.84    118.34 o
  -7   4   8       19.07      217.16     24.03 o
  -6   4   8      860.53     1747.96     39.69 o
  -5   4   8     4941.60     4996.16     75.35 o
  -4   4   8     1019.23     1101.40     38.09 o
  -3   4   8      491.01      490.09     28.12 o
  -2   4   8     2409.50     3203.06     51.86 o
  -1   4   8       32.65       43.37     18.32 o
   0   4   8       37.66       82.30     19.16 o
   1   4   8      415.43      343.02     27.28 o
   2   4   8        4.18       78.53     23.92 o
   3   4   8      310.82      455.76     32.73 o
   4   4   8      969.56      939.63     42.26 o
   5   4   8      683.33      924.76     38.33 o
   6   4   8      602.29      866.39     41.50 o
   7   4   8      837.79      871.95     41.76 o
   8   4   8     2066.30     2070.23     59.09 o
   9   4   8     3945.10     3939.33     70.28 o
  10   4   8       17.55       60.06     34.46 o
  11   4   8      239.98      353.14     50.38 o
  12   4   8      349.78      468.45     51.79 o
  13   4   8     1457.67     1507.81     77.79 o
  14   4   8      798.61      891.80     70.49 o
  15   4   8      924.38      945.31     72.93 o
  16   4   8      668.20      478.98     79.35 o
  17   4   8      399.98      415.09     82.44 o
  18   4   8      789.17      775.44    107.90 o
  19   4   8      116.71      162.18     91.65 o
  20   4   8       30.56       37.73    102.35 o
 -23   5   8        0.51      -64.73    105.83 o
 -22   5   8      591.45      632.00    186.73 o
 -21   5   8       29.16       10.32     96.04 o
 -20   5   8      217.02       43.35    146.05 o
 -19   5   8       10.14      -53.02     82.06 o
 -18   5   8      402.84      287.71     85.20 o
 -17   5   8      585.54      530.67     88.66 o
 -16   5   8       48.85      -55.76     64.16 o
 -15   5   8      585.08      604.32     76.77 o
 -14   5   8       43.05       70.80     52.14 o
 -13   5   8       12.59       -1.86     36.81 o
 -12   5   8     3745.83     3796.86     90.92 o
 -11   5   8     1383.81     1275.73     57.61 o
 -10   5   8       81.19      123.00     32.11 o
  -9   5   8      282.07      489.69     39.13 o
  -8   5   8     2038.48     2200.42     60.27 o
  -7   5   8     1277.87     1278.96     52.02 o
  -6   5   8    11032.74    10284.03    184.47 o
  -5   5   8       43.60       50.13     29.66 o
  -4   5   8     1246.98     1143.68     37.12 o
  -3   5   8     3790.78     3731.50     60.69 o
  -2   5   8     5003.57     4713.08     71.52 o
  -1   5   8     3322.28     3359.61     57.38 o
   0   5   8     3992.58     4150.52     68.27 o
   1   5   8       17.74       21.03     21.24 o
   2   5   8      499.07      703.77     32.42 o
   3   5   8      574.93      816.68     35.33 o
   4   5   8      707.73      864.32     39.30 o
   5   5   8      169.24      148.99     27.68 o
   6   5   8        9.04       54.56     24.12 o
   7   5   8     3213.80     3122.16     68.09 o
   8   5   8     2879.87     2986.22     71.06 o
   9   5   8      235.55      302.03     33.09 o
  10   5   8       39.04       80.80     37.12 o
  11   5   8      709.10      700.40     57.17 o
  12   5   8       18.06      201.64     47.43 o
  13   5   8     1141.70     1105.79     74.69 o
  14   5   8     1736.66     1715.96     98.86 o
  15   5   8       17.39       59.47     63.02 o
  16   5   8      673.11      623.77     93.09 o
  17   5   8      267.32      134.88     77.83 o
  18   5   8      138.91       65.33     72.04 o
  19   5   8       24.66       33.55     78.39 o
  20   5   8       19.54      208.65    151.16 o
 -23   6   8       11.83      112.55    116.97 o
 -22   6   8      170.25       15.57    105.43 o
 -21   6   8     1053.75     1381.29    146.41 o
 -20   6   8      208.64      177.52     99.94 o
 -19   6   8     1650.33     1460.09    136.08 o
 -18   6   8      450.78      353.51     95.06 o
 -17   6   8      943.18     1042.60    116.79 o
 -16   6   8      113.64       21.17     62.76 o
 -15   6   8     3440.29     5055.97    160.54 o
 -14   6   8       10.10       82.39     51.14 o
 -13   6   8     2588.78     2528.82     94.02 o
 -12   6   8      996.85      991.43     63.54 o
 -11   6   8      409.91      514.79     53.57 o
 -10   6   8       11.11       62.94     29.98 o
  -9   6   8      860.88      962.87     59.15 o
  -8   6   8        1.32       61.59     34.10 o
  -7   6   8      158.75      177.41     28.70 o
  -6   6   8       41.48      157.31     30.63 o
  -5   6   8      501.28      864.04     44.68 o
  -4   6   8      855.57      538.92     34.42 o
  -3   6   8     6118.27     5639.85     97.46 o
  -2   6   8     1380.00     1126.45     38.47 o
  -1   6   8      310.64      490.99     24.19 o
   0   6   8     1465.71     1143.86     36.90 o
   1   6   8     1312.13     1323.14     42.28 o
   2   6   8      571.46      443.58     31.04 o
   3   6   8    35046.09    35150.27    316.66 o
   4   6   8     2546.02     2434.46     58.58 o
   5   6   8     5783.44     5900.86     90.28 o
   6   6   8      188.67      171.09     29.22 o
   7   6   8      691.10      696.14     40.99 o
   8   6   8        7.92       20.57     28.04 o
   9   6   8     3358.04     4547.44     97.70 o
  10   6   8     1093.09      840.55     57.35 o
  11   6   8     6554.56     7443.87    154.17 o
  12   6   8      318.19      288.02     58.16 o
  13   6   8       36.20       18.58     53.97 o
  14   6   8       64.77       20.79     56.39 o
  15   6   8     2585.57     2363.73    114.37 o
  16   6   8      266.51      121.95     75.76 o
  17   6   8     2406.58     2331.32    131.92 o
  18   6   8      334.40      293.15     82.16 o
  19   6   8      314.38      297.21     85.49 o
  20   6   8      174.07      204.00    136.95 o
 -23   7   8      135.50       94.89    133.57 o
 -22   7   8       94.20       90.84    110.20 o
 -21   7   8      817.78      831.08    132.20 o
 -20   7   8      242.28        2.88    114.61 o
 -19   7   8     1553.68     1782.80    147.77 o
 -18   7   8     4163.83     4195.37    197.75 o
 -17   7   8      354.94      323.58     92.49 o
 -16   7   8     2477.35     2953.64    168.86 o
 -15   7   8     1009.05     1160.64    127.73 o
 -14   7   8     1186.37     1388.89    109.19 o
 -13   7   8      973.95     1130.18     88.89 o
 -12   7   8    17690.24    17037.34    251.00 o
 -11   7   8      285.24      371.95     51.56 o
 -10   7   8    13632.83    14081.24    212.96 o
  -9   7   8      419.64      498.48     46.90 o
  -8   7   8     1909.83     1671.10     78.17 o
  -7   7   8       75.52      138.08     27.91 o
  -6   7   8    14723.74    14592.94    185.29 o
  -5   7   8       53.41      105.64     36.32 o
  -4   7   8    20973.10    21485.12    348.91 o
  -3   7   8      612.00      811.32     42.76 o
  -2   7   8       28.25      159.78     24.86 o
  -1   7   8       38.36      136.34     22.79 o
   0   7   8    20521.69    19607.74    195.48 o
   1   7   8       62.72      107.68     21.78 o
   2   7   8    17053.88    17515.42    179.34 o
   3   7   8        5.75       50.76     24.48 o
   4   7   8    14106.71    12729.60    160.78 o
   5   7   8      158.35      208.02     31.22 o
   6   7   8    19049.84    19476.58    201.78 o
   7   7   8      113.99      114.82     33.70 o
   8   7   8    11179.09    11189.44    153.91 o
   9   7   8      528.96      671.49     54.43 o
  10   7   8       39.52       49.65     45.88 o
  11   7   8      138.61       61.65     53.02 o
  12   7   8     1525.12     1603.98     87.19 o
  13   7   8      682.60      663.15     86.77 o
  14   7   8     4457.98     4550.00    158.43 o
  15   7   8      332.98      327.75     75.36 o
  16   7   8      758.38      752.57     90.62 o
  17   7   8      250.17       42.33     76.69 o
  18   7   8      571.90      436.15     85.87 o
  19   7   8      435.32      553.97    127.21 o
 -22   8   8     2138.09     2427.38    212.83 o
 -21   8   8      852.75      788.99    217.98 o
 -20   8   8      141.41       99.14    100.81 o
 -19   8   8      202.47       49.71     93.93 o
 -18   8   8      116.23      158.07    167.69 o
 -17   8   8      352.06      248.46     85.95 o
 -16   8   8      576.58      513.25     97.30 o
 -15   8   8     5573.33     5505.68    176.26 o
 -14   8   8      473.32      436.43     70.59 o
 -13   8   8     2890.15     3216.91    125.65 o
 -12   8   8      495.46      794.01     72.89 o
 -11   8   8        5.28       22.80     57.14 o
 -10   8   8     3541.81     3592.98    147.83 o
  -9   8   8     9577.03     9284.01    168.07 o
  -8   8   8     1029.26      855.81     73.40 o
  -7   8   8     4948.21     4428.90     84.77 o
  -6   8   8     1610.78     1450.08     62.55 o
  -5   8   8      666.31      765.09     55.47 o
  -4   8   8     2478.38     2666.24     93.17 o
  -3   8   8     1557.32     1522.69     49.44 o
  -2   8   8    10331.08    10016.31    123.78 o
  -1   8   8    16193.55    15033.95    171.42 o
   0   8   8       11.76       -8.33     25.16 o
   1   8   8      725.90     1107.09     45.11 o
   2   8   8      127.09      126.86     41.64 o
   3   8   8      115.17      275.93     32.93 o
   4   8   8     1921.49     1747.78     60.17 o
   5   8   8    11646.57    11531.94    147.25 o
   6   8   8      142.01      287.59     37.97 o
   7   8   8       50.17       59.81     38.03 o
   8   8   8      596.24      786.12     58.48 o
   9   8   8     5003.90     4781.73    126.08 o
  10   8   8     4503.83     3983.59    159.04 o
  11   8   8     9744.86     9573.78    193.73 o
  12   8   8     6103.82     5784.53    199.54 o
  13   8   8     3898.32     3484.80    142.68 o
  14   8   8     2061.15     1626.99     96.92 o
  15   8   8      557.34      608.21     87.41 o
  16   8   8      391.61      456.80     87.85 o
  17   8   8     1422.29     1164.98    130.77 o
  18   8   8      459.91      477.10    103.57 o
  19   8   8     2537.93     2560.71    181.35 o
 -22   9   8     1617.69     1682.56    224.09 o
 -21   9   8      204.12       95.94    110.33 o
 -20   9   8     1182.22     1111.67    161.50 o
 -19   9   8      799.54      749.17    117.59 o
 -18   9   8     2633.78     2541.24    236.22 o
 -17   9   8     1743.26     1873.29    182.46 o
 -16   9   8        1.51      -24.92     76.84 o
 -15   9   8     1221.48     1361.64    165.62 o
 -14   9   8     2275.00     2371.74    141.44 o
 -13   9   8       17.89       25.77     52.13 o
 -12   9   8       87.57      148.72     64.44 o
 -11   9   8     1420.31     1314.32    107.23 o
 -10   9   8      729.91      754.75     71.89 o
  -9   9   8     8969.73     8720.08    177.22 o
  -8   9   8     2759.83     2852.04     97.30 o
  -7   9   8     6245.02     6414.91    167.26 o
  -6   9   8      283.73      407.13     56.09 o
  -5   9   8    10638.60     9985.25    167.78 o
  -4   9   8       87.01      441.39     48.06 o
  -3   9   8     9148.55     8985.59    163.94 o
  -2   9   8       26.33      175.15     43.05 o
  -1   9   8     1542.84     1409.53     57.39 o
   0   9   8     4676.88     5096.78     97.27 o
   1   9   8    15178.77    15148.03    197.08 o
   2   9   8       12.71      137.61     41.25 o
   3   9   8     1991.97     1889.16     62.18 o
   4   9   8     1650.73     1823.85     61.80 o
   5   9   8      227.92      273.80     35.98 o
   6   9   8      535.66      633.15     44.96 o
   7   9   8     2725.55     2707.82     85.34 o
   8   9   8       18.11       15.78     43.64 o
   9   9   8      393.92      552.72     65.34 o
  10   9   8     3304.37     3157.43    123.69 o
  11   9   8     1109.94     1037.08     86.14 o
  12   9   8     1106.72     1165.49    111.69 o
  13   9   8     3269.86     3420.42    124.22 o
  14   9   8       31.93      149.59     71.05 o
  15   9   8     2444.61     2741.14    151.73 o
  16   9   8      259.92      276.06     91.81 o
  17   9   8        4.98     -113.93    134.77 o
  18   9   8     1100.26     1288.04    127.67 o
 -21  10   8       24.59       74.23    130.19 o
 -20  10   8      391.25      390.31    114.26 o
 -19  10   8      515.81      573.98    115.69 o
 -18  10   8       29.99      -33.46     86.70 o
 -17  10   8       67.51       18.25     81.74 o
 -16  10   8      499.25      591.26    101.43 o
 -15  10   8       39.33      456.85     80.73 o
 -14  10   8     1543.33     1715.43    152.14 o
 -13  10   8      221.10      222.70    122.09 o
 -12  10   8      610.24      606.56     76.64 o
 -11  10   8        2.05        5.79     51.26 o
 -10  10   8      642.94      611.79     65.64 o
  -9  10   8      720.95      614.10     56.80 o
  -8  10   8     1282.29     1115.86     95.01 o
  -7  10   8      166.86      101.23     60.23 o
  -6  10   8     1254.15     1190.75     89.28 o
  -5  10   8     1890.59     1859.86    103.66 o
  -4  10   8     7086.52     7108.56    173.61 o
  -3  10   8      152.76      137.25     55.64 o
  -2  10   8     6428.14     6550.52    169.36 o
  -1  10   8      296.49      260.55     46.94 o
   0  10   8      646.43      885.49     55.84 o
   1  10   8      175.30      183.02     36.35 o
   2  10   8     5004.86     4832.73     96.82 o
   3  10   8     1309.78     1470.86     62.63 o
   4  10   8     2826.29     2850.17     78.18 o
   5  10   8      236.65      179.14     37.62 o
   6  10   8      160.44      187.43     43.74 o
   7  10   8      427.96      608.45     64.43 o
   8  10   8      527.83      465.43     57.88 o
   9  10   8      535.07      796.53     98.50 o
  10  10   8     6061.83     6211.63    150.02 o
  11  10   8      100.20       57.60     64.02 o
  12  10   8     1522.72     1421.74    107.69 o
  13  10   8       96.42      -11.79    158.72 o
  14  10   8      308.83      201.89     93.07 o
  15  10   8      404.18      158.41    102.45 o
  16  10   8     2047.78     2073.94    169.80 o
  17  10   8      581.68      653.29    118.09 o
 -20  11   8       59.80      270.78    122.37 o
 -19  11   8        8.36       78.59    102.02 o
 -18  11   8       70.30      122.41    118.24 o
 -17  11   8       41.90      131.27    133.61 o
 -16  11   8      365.24      521.38     98.56 o
 -15  11   8       88.92      108.56     76.33 o
 -14  11   8       16.46       83.82     75.10 o
 -13  11   8     1913.90     2120.82    126.75 o
 -12  11   8        6.90       46.41     56.90 o
 -11  11   8     1284.99     1348.06     88.24 o
 -10  11   8       35.29      202.34     97.21 o
  -9  11   8      273.14      396.95     79.74 o
  -8  11   8      864.65      961.57     95.75 o
  -7  11   8     1305.37     1313.16    103.46 o
  -6  11   8      231.18      281.66     67.86 o
  -5  11   8      146.33      229.50     58.33 o
  -4  11   8     1807.84     1776.38     97.60 o
  -3  11   8      197.03      231.69     58.36 o
  -2  11   8       42.43       93.77     50.42 o
  -1  11   8        8.45       66.45     48.07 o
   0  11   8      972.79      934.25     71.99 o
   1  11   8       81.53      193.96     40.45 o
   2  11   8       69.38       78.05     40.84 o
   3  11   8     1319.49     1399.87     62.14 o
   4  11   8      260.71      286.90     40.34 o
   5  11   8      154.03      167.63     44.71 o
   6  11   8     1280.18     1451.06     73.52 o
   7  11   8     2861.75     3078.67     99.75 o
   8  11   8      125.00       57.77     55.25 o
   9  11   8      317.61      201.91     66.07 o
  10  11   8       23.83      -46.70     62.24 o
  11  11   8       62.81      -70.44     71.71 o
  12  11   8      289.03      340.82     95.47 o
  13  11   8      147.62       53.49    142.35 o
  14  11   8      253.04      -35.59    122.61 o
  15  11   8      585.63      483.43    171.86 o
  16  11   8       23.96     -145.13    173.84 o
  17  11   8       12.15      -73.29    142.26 o
 -19  12   8       73.46      -53.71    205.88 o
 -18  12   8      238.12       75.19    116.88 o
 -17  12   8       84.76      121.89    100.90 o
 -16  12   8      552.60      585.71    100.40 o
 -15  12   8       11.95       34.74     77.11 o
 -14  12   8       64.33      282.40     97.08 o
 -13  12   8        2.31      -59.96     59.96 o
 -12  12   8     1160.67     1016.81    126.04 o
 -11  12   8        6.53       86.41     89.15 o
 -10  12   8     2019.79     2025.04    145.42 o
  -9  12   8      285.14      343.76     88.22 o
  -8  12   8     1206.99     1272.02    116.23 o
  -7  12   8       14.63       63.97     73.34 o
  -6  12   8        0.71      154.39     72.25 o
  -5  12   8      486.43      575.06     84.91 o
  -4  12   8     2313.17     2223.35    132.45 o
  -3  12   8        4.50      -31.58     61.16 o
  -2  12   8     2545.00     2401.49    133.37 o
  -1  12   8      687.57      658.77     83.98 o
   0  12   8      445.09      880.99    156.68 o
   1  12   8      594.27      633.67     81.40 o
   2  12   8        2.94       67.76     51.27 o
   3  12   8      356.49      414.88     50.85 o
   4  12   8      513.72      861.03     62.77 o
   5  12   8      311.57      406.67     54.98 o
   6  12   8      460.50      435.98     61.93 o
   7  12   8        4.53      -32.59     52.45 o
   8  12   8     1380.04     1428.99     92.36 o
   9  12   8        0.07       37.28     67.50 o
  10  12   8     2314.41     2537.87    132.90 o
  11  12   8      321.82      282.50     83.80 o
  12  12   8     3450.80     3126.36    168.00 o
  13  12   8       37.02      -10.72    160.72 o
  14  12   8      824.10      425.14    174.11 o
  15  12   8       15.50      -92.32     97.06 o
  16  12   8       51.78       49.05    131.82 o
 -18  13   8      299.66      171.01    118.27 o
 -17  13   8     1346.66     1201.92    136.28 o
 -16  13   8       91.18       91.56     80.40 o
 -15  13   8      604.45      554.85    126.96 o
 -14  13   8      121.41       -4.45    100.76 o
 -13  13   8     3621.76     3832.55    214.56 o
 -12  13   8      261.35      250.66    102.66 o
 -11  13   8      937.06      818.87    125.32 o
 -10  13   8        3.37       50.51     86.57 o
  -9  13   8     1831.80     1772.09    248.06 o
  -8  13   8       38.27      115.90     81.75 o
  -7  13   8      386.10      621.21    142.38 o
  -6  13   8       18.17      161.68     77.39 o
  -5  13   8    10286.48     9632.44    257.96 o
  -4  13   8     2053.88     2075.63    135.25 o
  -3  13   8     9772.48     9873.26    259.79 o
  -2  13   8       16.09      168.16     74.69 o
  -1  13   8      905.99      923.63     97.12 o
   0  13   8      906.83     1143.56    102.29 o
   1  13   8     3651.61     3718.78    270.03 o
   2  13   8      321.09      282.97     78.22 o
   3  13   8     1902.41     1982.17    110.69 o
   4  13   8      288.89      188.06     64.82 o
   5  13   8      128.01      136.34     51.12 o
   6  13   8      520.23      480.13     68.98 o
   7  13   8     3189.85     3042.28    147.95 o
   8  13   8      542.39      360.13     69.73 o
   9  13   8     1127.23     1305.72     93.72 o
  10  13   8     1513.03     1469.31    109.04 o
  11  13   8       24.75       49.88     77.13 o
  12  13   8      803.24      577.42    104.75 o
  13  13   8     1436.08     1434.57    135.63 o
  14  13   8      600.68      523.30    114.09 o
  15  13   8     2705.40     2376.55    440.57 o
 -17  14   8       46.96       71.61    179.02 o
 -16  14   8     1317.62     1291.11    171.27 o
 -15  14   8      286.33      120.09    116.28 o
 -14  14   8     4419.18     4400.67    230.42 o
 -13  14   8       14.78       39.45    105.27 o
 -12  14   8     2211.81     2271.09    171.66 o
 -11  14   8       23.62      141.82    100.00 o
 -10  14   8      248.47      470.83    105.77 o
  -9  14   8      294.67      339.18    103.36 o
  -8  14   8     3453.99     3067.93    175.45 o
  -7  14   8      801.10      819.22    169.31 o
  -6  14   8       40.08      160.18     82.82 o
  -5  14   8      371.78      258.57     83.65 o
  -4  14   8     2901.17     3184.09    166.77 o
  -3  14   8      227.48      283.22     87.86 o
  -2  14   8     8690.04     7821.50    229.67 o
  -1  14   8      488.31      443.64     93.02 o
   0  14   8       20.62       32.76     70.79 o
   1  14   8      332.25      313.93     76.93 o
   2  14   8      855.43      986.47    107.24 o
   3  14   8      476.18      411.94     75.76 o
   4  14   8     2111.05     1962.48    131.16 o
   5  14   8      157.40      303.75     81.12 o
   6  14   8      574.77      721.08     91.20 o
   7  14   8      109.02      111.01     73.33 o
   8  14   8      189.94      237.46     76.85 o
   9  14   8        6.23      -27.39     66.17 o
  10  14   8     2993.74     2887.34    149.45 o
  11  14   8        0.08       18.16     73.51 o
  12  14   8     2745.10     2202.10    168.29 o
  13  14   8      141.95      240.76     94.31 o
  14  14   8       13.74      215.16    112.71 o
 -16  15   8        5.93     -107.03    140.73 o
 -15  15   8        8.28     -135.16    162.25 o
 -14  15   8       26.74       -2.41    216.74 o
 -13  15   8     1748.83     1662.73    163.11 o
 -12  15   8     2061.87     2315.75    177.38 o
 -11  15   8     1564.74     1377.68    149.87 o
 -10  15   8     1076.75      880.70    125.35 o
  -9  15   8     1412.65     1288.47    155.04 o
  -8  15   8      108.46      162.21    135.66 o
  -7  15   8     1965.70     1779.21    147.13 o
  -6  15   8     2331.60     2460.42    183.46 o
  -5  15   8     1570.45     1643.57    138.04 o
  -4  15   8      964.71      819.79    110.65 o
  -3  15   8      388.39      221.37    109.82 o
  -2  15   8        1.09       55.13     80.10 o
  -1  15   8     1326.98     1193.45    116.12 o
   0  15   8      349.39      362.96     88.83 o
   1  15   8     3415.32     3506.75    188.01 o
   2  15   8     2033.71     2245.44    250.76 o
   3  15   8     2036.71     1989.54    160.91 o
   4  15   8      130.38      345.99     87.57 o
   5  15   8     1020.61     1059.52    108.87 o
   6  15   8      489.56      622.84    153.96 o
   7  15   8     1096.75     1157.09    147.98 o
   8  15   8      198.89      101.13    130.47 o
   9  15   8     1132.93     1241.45    118.91 o
  10  15   8      133.42      228.07     92.72 o
  11  15   8       20.98       25.46     98.94 o
  12  15   8      395.15      322.53    110.36 o
 -14  16   8        0.90       92.73    128.82 o
 -13  16   8      422.34      287.95    126.81 o
 -12  16   8       10.31      122.72    117.04 o
 -11  16   8      455.43      437.67    124.04 o
 -10  16   8      164.69       67.77    120.34 o
  -9  16   8      936.00      940.82    153.75 o
  -8  16   8       50.01       75.27     95.27 o
  -7  16   8       58.20       55.06    127.91 o
  -6  16   8       24.24      113.75     92.75 o
  -5  16   8      134.33      174.05     91.86 o
  -4  16   8       39.72      234.99    157.62 o
  -3  16   8     3469.47     3490.84    183.01 o
  -2  16   8       54.08      278.03    129.20 o
  -1  16   8     4508.37     4402.85    222.79 o
   0  16   8       65.12      105.43    103.85 o
   1  16   8        2.39        1.85    132.48 o
   2  16   8       46.90       50.60     86.32 o
   3  16   8     1024.10     1304.09    188.43 o
   4  16   8      273.63      330.20    101.50 o
   5  16   8     1401.53     1505.30    267.59 o
   6  16   8       11.34       75.57    133.57 o
   7  16   8      543.71      685.31    163.39 o
   8  16   8      120.61      407.88    157.35 o
   9  16   8     3228.53     2857.55    261.23 o
  10  16   8      318.24      541.88    174.03 o
 -12  17   8     1668.57     1745.14    182.77 o
 -11  17   8       53.99       17.60    115.00 o
 -10  17   8      445.71      268.77    119.39 o
  -9  17   8        3.71      132.09    117.57 o
  -8  17   8      872.49      752.82    160.21 o
  -7  17   8        2.54      275.91    104.76 o
  -6  17   8     3308.37     3007.25    220.93 o
  -5  17   8      275.68      654.09    168.15 o
  -4  17   8      781.01      825.00    310.49 o
  -3  17   8       10.17      230.50    171.42 o
  -2  17   8      170.62      154.53    129.79 o
  -1  17   8      634.50      980.91    174.24 o
   0  17   8     2085.49     1849.28    167.53 o
   1  17   8        5.64       78.21     96.07 o
   2  17   8     1353.60     1165.49    134.65 o
   3  17   8      123.26      183.04    119.31 o
   4  17   8     1741.59     1628.02    147.93 o
   5  17   8       22.18       94.57    135.95 o
   6  17   8      592.98      636.98    195.91 o
   7  17   8       66.22      132.98    150.03 o
   8  17   8     1342.23     1348.49    208.71 o
  -9  18   8     1736.11     1674.19    174.84 o
  -8  18   8      100.92      180.62    137.32 o
  -7  18   8       49.14      -23.66    131.12 o
  -6  18   8        8.92      179.02    227.86 o
  -5  18   8       15.13      -12.62    123.30 o
  -4  18   8       21.31      153.50    207.07 o
  -3  18   8      483.27      664.68    199.89 o
  -2  18   8      107.82      458.70    308.55 o
  -1  18   8      638.74      880.54    275.06 o
   0  18   8        1.63      216.36    152.27 o
   1  18   8      201.28      192.14    107.10 o
   2  18   8       58.89      258.04    108.04 o
   3  18   8      102.76       76.98    199.59 o
   4  18   8      163.07      357.58    126.70 o
   5  18   8      534.43      817.03    144.99 o
   6  18   8       23.52      160.08    102.26 o
  -5  19   8      181.42      340.15    196.93 o
  -4  19   8      157.74       40.28    132.92 o
  -3  19   8        0.79       75.59    139.79 o
  -2  19   8      430.15      650.62    163.11 o
  -1  19   8       38.00       42.07    124.70 o
   0  19   8       38.98      -22.26    179.02 o
   1  19   8        1.41      -42.69    113.86 o
 -24   1   9       16.85     -110.78    110.78 o
 -23   1   9        8.89     -138.81    138.81 o
 -22   1   9      194.54       10.64    161.21 o
 -21   1   9      377.49      244.43     88.65 o
 -20   1   9     1104.77     1149.28     91.27 o
 -19   1   9     2542.61     2871.37    156.73 o
 -18   1   9      147.21      260.12     60.10 o
 -17   1   9     1256.31     1375.82     83.15 o
 -16   1   9      416.54      710.77     65.41 o
 -15   1   9      365.31      570.50     53.25 o
 -14   1   9      333.26      280.82     45.14 o
 -13   1   9     6206.70     5737.32    105.74 o
 -12   1   9      391.64      253.01     33.32 o
 -11   1   9    11058.40    11154.90    132.24 o
 -10   1   9      892.03     1213.39     49.12 o
  -9   1   9     1973.61     1968.21     59.53 o
  -8   1   9       45.63       57.58     24.69 o
  -7   1   9    13952.88    13560.86    146.09 o
  -6   1   9      570.58      485.59     31.55 o
  -5   1   9    15215.87    16539.12    163.44 o
  -4   1   9     9232.61     9134.19    103.47 o
  -3   1   9       39.26      306.69     21.74 o
  -2   1   9     2570.69     2345.28     44.30 o
  -1   1   9      306.34      609.04     29.78 o
   0   1   9      896.49      948.84     41.74 o
   1   1   9    17481.10    15088.07    151.27 o
   2   1   9     3203.29     3212.05     59.53 o
   3   1   9    11714.72    13242.59    135.08 o
   4   1   9       81.28       55.79     21.55 o
   5   1   9     3075.91     3735.00     72.16 o
   6   1   9     3006.72     2639.77     55.72 o
   7   1   9     7807.16     7775.47     87.30 o
   8   1   9       18.01      133.37     24.47 o
   9   1   9     6106.61     6384.78     85.30 o
  10   1   9       27.01       42.33     34.08 o
  11   1   9      933.80     1019.32     58.71 o
  12   1   9      803.84      733.73     54.43 o
  13   1   9     7849.54     7644.56    157.10 o
  14   1   9      485.87      517.00     66.79 o
  15   1   9     2631.06     2695.61    109.41 o
  16   1   9       74.22      -53.29     53.29 o
  17   1   9        0.05      -48.19     54.22 o
  18   1   9      175.20      136.19     87.08 o
  19   1   9      106.82      254.09     91.46 o
  20   1   9       57.31      -36.09    104.59 o
 -24   2   9      527.97      418.10    150.27 o
 -23   2   9      176.55      -69.74    162.20 o
 -22   2   9     1930.15     2264.97    404.49 o
 -21   2   9     1005.34      908.92    152.66 o
 -20   2   9     6224.35     6125.12    248.41 o
 -19   2   9     1801.38     1990.08    115.03 o
 -18   2   9     1177.80     1096.21     74.12 o
 -17   2   9      604.97      532.24     65.59 o
 -16   2   9    11440.50    11887.63    186.47 o
 -15   2   9     1120.05     1012.18     61.36 o
 -14   2   9     8035.12     9181.37    138.06 o
 -13   2   9       41.05       75.68     33.45 o
 -12   2   9     3336.83     3691.13     77.04 o
 -11   2   9     4724.54     4192.79     79.76 o
 -10   2   9      251.65      230.95     40.93 o
  -9   2   9      309.88      177.88     30.72 o
  -8   2   9    25441.28    26763.25    262.59 o
  -7   2   9      140.88      110.35     25.86 o
  -6   2   9     2325.69     3636.56     63.29 o
  -5   2   9      473.98      428.64     25.89 o
  -4   2   9     7438.96     6310.85     77.82 o
  -3   2   9      373.13      666.19     27.10 o
  -2   2   9    57641.00    53949.52    422.20 o
  -1   2   9     2998.74     2722.44     53.49 o
   0   2   9     2043.13     1889.21     48.25 o
   1   2   9      831.60     1035.72     37.24 o
   3   2   9     2167.36     2592.66     57.14 o
   4   2   9    26980.44    26382.15    214.01 o
   5   2   9      486.29      492.80     25.91 o
   6   2   9     5257.21     5598.85     69.43 o
   7   2   9      208.12      278.11     26.71 o
   8   2   9     6588.77     7090.75    102.23 o
   9   2   9       56.22       38.53     27.28 o
  10   2   9     6840.35     6965.53    129.16 o
  11   2   9     1503.32     1618.54     75.79 o
  12   2   9    13736.67    13285.45    197.02 o
  13   2   9      624.15      713.75     64.17 o
  14   2   9      216.52       91.29     72.72 o
  15   2   9      833.43      733.28     70.72 o
  16   2   9     7152.35     7489.57    160.86 o
  17   2   9      192.30      172.52     69.61 o
  18   2   9     2328.78     2171.28    113.78 o
  19   2   9      405.45      296.05     79.99 o
  20   2   9       71.93      103.89     85.68 o
 -24   3   9       93.69     -116.37    186.64 o
 -23   3   9      168.28     -105.18    345.48 o
 -22   3   9     2609.46     2135.89    177.58 o
 -21   3   9     5451.06     5531.37    213.10 o
 -20   3   9     1208.45     1186.86    121.64 o
 -19   3   9     4853.00     5309.60    195.10 o
 -18   3   9      836.73      747.50     97.12 o
 -17   3   9       12.91       55.82     58.62 o
 -16   3   9      512.35      491.54     64.76 o
 -15   3   9     2554.44     2608.67     95.54 o
 -14   3   9       53.68      211.29     39.36 o
 -13   3   9     1979.91     2020.02     64.97 o
 -12   3   9      883.86      825.25     56.11 o
 -11   3   9     9678.13     8886.99    110.86 o
 -10   3   9       45.85       88.24     32.21 o
  -9   3   9     1129.87     1446.20     43.76 o
  -8   3   9     1859.57     1730.34     45.95 o
  -7   3   9     1782.85     1618.55     48.15 o
  -6   3   9      200.73      162.36     23.83 o
  -5   3   9    16123.02    14880.99    139.80 o
  -4   3   9     8028.20     8521.40    103.02 o
  -3   3   9    12555.64    12606.86    140.03 o
  -2   3   9       43.59       89.26     18.31 o
  -1   3   9    13459.66    12906.51    119.47 o
   0   3   9     4355.46     4142.01     71.22 o
   1   3   9    18301.41    16180.85    150.93 o
   2   3   9     1354.67     1632.29     50.74 o
   3   3   9     1690.29     1622.15     51.62 o
   4   3   9      161.79      167.37     27.58 o
   5   3   9      345.95      288.45     31.11 o
   6   3   9      964.23      962.39     43.58 o
   7   3   9     4210.60     3644.98     73.65 o
   8   3   9       49.60       36.17     29.11 o
   9   3   9     1068.69     1237.12     51.98 o
  10   3   9      792.41      720.37     55.95 o
  11   3   9     1277.10     1310.33     70.27 o
  12   3   9      231.27      270.13     50.47 o
  13   3   9       13.73       65.45     51.73 o
  14   3   9        5.65       24.03     49.07 o
  15   3   9     3505.51     3372.85    111.32 o
  16   3   9      444.41      379.48     72.07 o
  17   3   9     5548.51     5073.64    160.18 o
  18   3   9      518.31      422.50     86.92 o
  19   3   9      129.91      242.14     90.31 o
  20   3   9        2.34       88.55     90.90 o
 -24   4   9     2021.27     2358.49    194.57 o
 -23   4   9     1593.98     1832.03    164.25 o
 -22   4   9       96.74     -112.40    151.77 o
 -21   4   9      841.57      912.36    124.89 o
 -20   4   9     3806.03     3946.50    199.14 o
 -19   4   9       19.32       99.10     82.37 o
 -18   4   9      179.80      156.99     80.83 o
 -17   4   9      155.50        6.53     75.03 o
 -16   4   9     1306.91     1209.99     97.16 o
 -15   4   9     5523.74     6853.82    143.39 o
 -14   4   9      725.64     1294.32     95.42 o
 -13   4   9     1178.20     1422.28     65.16 o
 -12   4   9       62.64       89.83     34.59 o
 -11   4   9      661.91      590.27     46.39 o
 -10   4   9     5515.01     4606.88     85.65 o
  -9   4   9    13820.59    13239.74    144.45 o
  -8   4   9       34.24      289.23     25.66 o
  -7   4   9     1559.81     1454.88     38.28 o
  -6   4   9      419.68      287.86     26.00 o
  -5   4   9     8250.08    10094.95    116.25 o
  -4   4   9     2358.56     1834.76     54.08 o
  -3   4   9      621.34      201.90     30.12 o
  -2   4   9       60.25       87.42     19.90 o
  -1   4   9     3597.05     3571.04     54.39 o
   0   4   9       46.36       32.40     21.61 o
   1   4   9     2561.43     3278.24     62.15 o
   2   4   9        0.26       76.58     25.56 o
   3   4   9      368.59      786.96     39.46 o
   4   4   9      307.54      344.52     33.39 o
   5   4   9    22135.41    22529.59    233.40 o
   6   4   9     1443.70     1414.13     51.07 o
   7   4   9        8.14       38.51     28.35 o
   8   4   9       40.58       46.63     30.82 o
   9   4   9     3030.10     3091.36     80.26 o
  10   4   9      697.93      831.81     59.09 o
  11   4   9     4474.53     4239.46    109.21 o
  12   4   9      591.21      578.75     59.27 o
  13   4   9     9154.67     8083.90    147.43 o
  14   4   9      543.20      505.16     62.85 o
  15   4   9      332.92      248.51     64.19 o
  16   4   9     1030.00      992.48     94.43 o
  17   4   9      616.23      601.26    111.11 o
  18   4   9       30.05       39.87     82.21 o
  19   4   9     3374.34     3087.24    189.70 o
  20   4   9     1077.38     1057.33    135.62 o
 -23   5   9       20.43      -15.68    108.80 o
 -22   5   9      328.76       44.70    105.66 o
 -21   5   9     1297.01     1417.27    143.24 o
 -20   5   9      270.88      299.67    100.41 o
 -19   5   9        2.34       85.38     87.01 o
 -18   5   9     5185.41     5333.84    218.37 o
 -17   5   9      117.24       94.04     72.47 o
 -16   5   9      870.37     1146.08     94.92 o
 -15   5   9     2342.66     2502.56    120.46 o
 -14   5   9     3297.42     3228.40    114.58 o
 -13   5   9     1032.50     1199.48     70.18 o
 -12   5   9    10498.40     9949.96    162.03 o
 -11   5   9       29.30       41.62     33.99 o
 -10   5   9     2219.70     2119.65     67.40 o
  -9   5   9     2575.41     2505.55     63.49 o
  -8   5   9     7623.90     7766.03    100.43 o
  -7   5   9      590.29      779.29     35.02 o
  -6   5   9    15125.09    13175.84    172.53 o
  -5   5   9      220.27      256.75     25.84 o
  -4   5   9     2101.76     1521.25     54.63 o
  -3   5   9     2143.64     2458.09     52.94 o
  -2   5   9     4012.73     4699.08     79.42 o
  -1   5   9      229.45      311.49     26.00 o
   0   5   9    23033.66    22758.54    227.82 o
   1   5   9       18.78       92.43     25.21 o
   2   5   9     4881.29     4499.88     70.24 o
   3   5   9      124.23      171.10     28.28 o
   4   5   9     3632.76     3184.28     66.57 o
   5   5   9     1516.67     1458.02     51.53 o
   6   5   9     9925.86     9894.28    133.22 o
   7   5   9        6.44       33.59     28.14 o
   8   5   9    11487.75    10834.85    136.30 o
   9   5   9      163.89      131.81     37.97 o
  10   5   9     6422.28     6705.95    125.47 o
  11   5   9     2287.49     2016.49    104.43 o
  12   5   9     9361.51     9887.67    184.15 o
  13   5   9     1268.68     1401.41     90.19 o
  14   5   9    14057.48    13129.03    241.53 o
  15   5   9      129.86       -9.96     60.59 o
  16   5   9      135.23       99.77     88.67 o
  17   5   9       56.13        7.28     93.87 o
  18   5   9       11.21      176.15     83.80 o
  19   5   9      178.27       42.19     84.55 o
  20   5   9     2550.27     2376.75    478.89 o
 -23   6   9       55.45      -64.04    110.64 o
 -22   6   9      251.82      247.96    111.14 o
 -21   6   9     1127.67     1277.88    177.92 o
 -20   6   9      793.05      913.06    130.69 o
 -19   6   9     1902.81     1763.24    145.83 o
 -18   6   9     1690.68     1604.65    136.50 o
 -17   6   9     1753.26     1719.03    134.10 o
 -16   6   9      510.00      535.03     86.00 o
 -15   6   9     2676.05     2818.94    140.02 o
 -14   6   9      407.61      484.88     64.69 o
 -13   6   9     1034.79     1224.86     87.62 o
 -12   6   9      858.12      998.04     70.15 o
 -11   6   9      443.72      574.39     56.24 o
 -10   6   9      564.90      663.72     60.53 o
  -9   6   9     2154.10     1949.32     76.34 o
  -8   6   9     2634.31     3151.63     78.45 o
  -7   6   9       44.77       80.98     26.32 o
  -6   6   9     3674.30     3972.43     97.83 o
  -5   6   9      293.63      397.64     37.53 o
  -4   6   9     8725.10     8994.97    117.77 o
  -3   6   9    27031.37    26425.03    269.82 o
  -2   6   9     1528.87     1935.65     48.83 o
  -1   6   9     7343.83     7200.89     99.75 o
   0   6   9     1264.47     1321.93     43.80 o
   1   6   9      598.76     1078.65     49.12 o
   2   6   9        1.57       30.25     24.50 o
   3   6   9     9493.52     9926.46    118.82 o
   4   6   9       93.53       90.77     28.22 o
   5   6   9     5432.06     5543.66     88.11 o
   6   6   9        2.91       76.13     31.70 o
   7   6   9       12.80        0.20     31.65 o
   8   6   9       17.27      -18.16     29.31 o
   9   6   9     6930.82     6428.34    122.17 o
  10   6   9      318.37      251.67     55.73 o
  11   6   9     5850.77     6159.56    215.15 o
  12   6   9      988.95     1015.81     77.47 o
  13   6   9      730.65      638.37     75.50 o
  14   6   9      402.60      374.01     76.91 o
  15   6   9      492.51      444.46     82.92 o
  16   6   9       59.98       37.36     72.03 o
  17   6   9     1051.33     1208.12    117.96 o
  18   6   9        3.91       17.21     81.02 o
  19   6   9      422.79      474.11     95.64 o
 -23   7   9      161.67      130.25    134.79 o
 -22   7   9       48.91      106.64    107.92 o
 -21   7   9       54.68       14.38    101.77 o
 -20   7   9      398.98      227.21    103.07 o
 -19   7   9      131.86       29.17     86.74 o
 -18   7   9      399.72      369.44     99.21 o
 -17   7   9       31.30      -58.00     75.46 o
 -16   7   9      624.51      722.45     93.45 o
 -15   7   9       85.00       57.22     60.76 o
 -14   7   9      135.38      195.54     61.91 o
 -13   7   9     1067.99     1042.50    114.18 o
 -12   7   9       24.37      234.74     58.45 o
 -11   7   9     1675.80     1640.08    108.45 o
 -10   7   9      101.33      248.89     41.08 o
  -9   7   9      484.63      714.73     57.51 o
  -8   7   9     1897.28     2175.09    112.52 o
  -7   7   9       11.05       41.32     36.88 o
  -6   7   9      344.78      614.64     53.33 o
  -5   7   9     1163.24     1016.54     73.53 o
  -4   7   9      797.98      879.12     58.88 o
  -3   7   9      305.47      237.82     29.71 o
  -2   7   9      552.31      917.72     55.22 o
  -1   7   9       23.70       38.35     20.66 o
   0   7   9       21.07      490.26     30.33 o
   1   7   9     1392.22     1411.03     45.65 o
   2   7   9      264.08      689.23     37.24 o
   3   7   9        6.83       59.82     26.21 o
   4   7   9      207.32      382.00     46.28 o
   5   7   9      288.45      303.10     36.37 o
   6   7   9        1.25      437.35     70.21 o
   7   7   9     1370.13     1291.92     70.51 o
   8   7   9       32.80      739.46     67.28 o
   9   7   9        4.09       25.55     50.86 o
  10   7   9      289.74      313.54     54.02 o
  11   7   9      184.13      183.48     76.48 o
  12   7   9       10.51       78.67     56.82 o
  13   7   9      140.97       65.24     59.01 o
  14   7   9       82.89      272.79     69.41 o
  15   7   9       31.10      -28.57     68.01 o
  16   7   9        7.80        1.73     74.21 o
  17   7   9       32.41       37.39     79.47 o
  18   7   9       38.96       45.96     88.74 o
  19   7   9      408.42      352.72    118.90 o
 -22   8   9       61.77       62.05    127.41 o
 -21   8   9     1395.54     1249.97    150.36 o
 -20   8   9      370.75      298.96    116.90 o
 -19   8   9     1345.00     1097.58    126.85 o
 -18   8   9      317.24       99.73     92.81 o
 -17   8   9      235.05      290.55     96.19 o
 -16   8   9      151.82      116.86     80.11 o
 -15   8   9     2431.01     2720.62    136.08 o
 -14   8   9     4163.29     4225.10    148.84 o
 -13   8   9     4480.61     4329.25    185.67 o
 -12   8   9       65.02       46.47     62.02 o
 -11   8   9       76.66      207.16     71.23 o
 -10   8   9      479.35      627.04     81.10 o
  -9   8   9    19706.85    19522.24    347.70 o
  -8   8   9     4838.32     4462.20    120.14 o
  -7   8   9     8516.53     8117.76    145.88 o
  -6   8   9     1011.73     1028.21     70.80 o
  -5   8   9      373.74      331.41     54.26 o
  -4   8   9      231.29      274.73     50.80 o
  -3   8   9     5937.83     6157.66    138.91 o
  -2   8   9     8080.56     7469.17    119.29 o
  -1   8   9    10346.87    11899.54    176.56 o
   0   8   9      631.34      718.78     53.34 o
   1   8   9      231.86      463.07     38.49 o
   2   8   9      814.84      788.68     39.82 o
   3   8   9     3529.47     3606.57     94.83 o
   4   8   9     4333.61     4148.57     87.94 o
   5   8   9    10846.43    11828.50    159.23 o
   6   8   9       72.78      216.16     50.04 o
   7   8   9      439.81      603.34     53.63 o
   8   8   9      989.64      896.93     70.45 o
   9   8   9     1281.61     1494.63    108.24 o
  10   8   9     4101.43     4009.02    126.40 o
  11   8   9     9242.56     9817.65    313.31 o
  12   8   9     1284.93     1212.06     92.89 o
  13   8   9     1610.94     1340.83     89.92 o
  14   8   9      179.48      200.70     73.87 o
  15   8   9      305.98      272.53     79.56 o
  16   8   9      771.47      769.98    112.23 o
  17   8   9      321.18      539.74    106.61 o
  18   8   9      199.13      191.56    108.36 o
 -21   9   9      198.85      302.75    116.76 o
 -20   9   9       60.91       57.41    116.28 o
 -19   9   9      157.57       16.66    123.65 o
 -18   9   9     1690.77     1535.34    312.82 o
 -17   9   9      508.09      625.39    109.09 o
 -16   9   9      161.39      127.73     79.43 o
 -15   9   9       58.19       92.02     70.71 o
 -14   9   9     1903.62     1905.55    115.48 o
 -13   9   9       16.06       42.65     73.21 o
 -12   9   9      138.35      136.86     71.54 o
 -11   9   9       18.69      -12.13     53.13 o
 -10   9   9    11164.50    10444.86    205.62 o
  -9   9   9      155.47      235.69     64.91 o
  -8   9   9      294.57      260.54     48.54 o
  -7   9   9      499.97      589.06     72.52 o
  -6   9   9    16411.26    14550.42    274.65 o
  -5   9   9     1760.89     1714.97    108.08 o
  -4   9   9    18184.91    17237.39    302.53 o
  -3   9   9     2412.30     2424.52    115.52 o
  -2   9   9       38.49       51.69     33.64 o
  -1   9   9     1021.81     1109.67     60.16 o
   0   9   9    12712.37    13101.69    206.52 o
   1   9   9      109.08      421.72     41.85 o
   2   9   9    14076.44    14187.10    192.92 o
   3   9   9      482.06      522.32     44.67 o
   4   9   9       59.58      150.49     35.27 o
   5   9   9     1129.68     1123.51     61.49 o
   6   9   9     4180.52     4234.35    116.03 o
   7   9   9      116.75      234.85     48.29 o
   8   9   9     4565.20     4550.59    126.95 o
   9   9   9       34.42       91.51     78.43 o
  10   9   9     2112.23     2098.68    108.44 o
  11   9   9      454.53      346.80     77.74 o
  12   9   9       31.65        8.35     98.74 o
  13   9   9     1084.30     1033.04    116.11 o
  14   9   9     8763.62     8800.40    216.57 o
  15   9   9      244.01      210.99    117.33 o
  16   9   9      658.86      335.41    100.63 o
  17   9   9       53.93      -18.86     94.91 o
  18   9   9      217.07      202.44    129.49 o
 -21  10   9       12.16        7.81    115.85 o
 -20  10   9      256.21      368.93    111.69 o
 -19  10   9      245.02      225.67    100.17 o
 -18  10   9     1865.67     2009.69    151.45 o
 -17  10   9     1763.66     1567.44    130.54 o
 -16  10   9      851.75      937.61    110.26 o
 -15  10   9      882.55      950.72    107.22 o
 -14  10   9       96.63      142.90     95.75 o
 -13  10   9       35.87       20.83     63.01 o
 -12  10   9      232.63      326.87     82.75 o
 -11  10   9      961.49      919.80     96.06 o
 -10  10   9      204.81      140.39     66.72 o
  -9  10   9       76.58      176.03     68.44 o
  -8  10   9     8816.03     8256.17    205.73 o
  -7  10   9       31.19       -1.75     57.02 o
  -6  10   9     1059.30     1139.02    100.74 o
  -5  10   9     1452.50     1412.58     96.66 o
  -4  10   9    14680.20    14972.35    282.00 o
  -3  10   9     4528.69     4529.61    146.44 o
  -2  10   9     7580.70     7909.52    244.86 o
  -1  10   9     4907.79     4678.35    116.88 o
   0  10   9      642.03      808.06     58.88 o
   1  10   9      608.35      621.48     54.09 o
   2  10   9      694.79     1101.95     62.54 o
   3  10   9       44.75      192.65     50.41 o
   4  10   9      774.45      920.83     59.10 o
   5  10   9      628.36      633.87     55.29 o
   6  10   9      190.24      313.26     60.27 o
   7  10   9       16.16       50.52     44.29 o
   8  10   9     1381.81     1659.75     84.93 o
   9  10   9     1441.20     1589.35    131.99 o
  10  10   9      760.33      697.17     79.73 o
  11  10   9      205.66      112.48     70.95 o
  12  10   9      637.77      510.38    158.10 o
  13  10   9     2977.85     2979.20    170.22 o
  14  10   9      355.59      298.95    100.10 o
  15  10   9       30.21       41.14     96.41 o
  16  10   9      154.16       74.41    103.39 o
  17  10   9      174.78      267.25    128.61 o
 -20  11   9       20.59      -61.76    110.53 o
 -19  11   9      252.37      253.62    134.37 o
 -18  11   9       48.79       43.51    133.67 o
 -17  11   9      882.56      776.21    162.85 o
 -16  11   9     1331.43     1285.51    123.69 o
 -15  11   9      485.32      508.27    114.77 o
 -14  11   9       25.48        1.91     66.82 o
 -13  11   9     3730.20     4051.62    267.07 o
 -12  11   9       20.48       73.78     62.89 o
 -11  11   9     5303.58     4930.89    168.16 o
 -10  11   9        0.75      -34.37     71.60 o
  -9  11   9     3383.10     2929.24    151.87 o
  -8  11   9      555.89      615.94     85.85 o
  -7  11   9     5233.05     4864.37    286.05 o
  -6  11   9     2111.82     1717.26    114.75 o
  -5  11   9      586.79      617.85     97.59 o
  -4  11   9       58.48       84.32     60.65 o
  -3  11   9     1303.84     1468.75    108.38 o
  -2  11   9     1553.86     1478.82    148.78 o
  -1  11   9      251.63      378.29     59.89 o
   0  11   9        4.10       65.49     50.32 o
   1  11   9     2188.13     2104.56    107.42 o
   2  11   9      354.36      347.03     50.50 o
   3  11   9     1626.82     1523.77     75.98 o
   4  11   9       48.06       71.40     42.56 o
   5  11   9      207.99      257.50     50.16 o
   6  11   9       64.36       75.79     62.76 o
   7  11   9     2323.44     2444.59    107.11 o
   8  11   9      406.28      386.95     69.79 o
   9  11   9     1831.34     1968.68    108.55 o
  10  11   9      492.75      469.58     75.45 o
  11  11   9     1084.68     1053.55    113.65 o
  12  11   9      105.95       19.31     95.92 o
  13  11   9     2757.29     2671.80    162.10 o
  14  11   9       19.46     -114.10    114.10 o
  15  11   9      599.96      418.50    145.23 o
  16  11   9      323.63      426.26    166.35 o
 -19  12   9      514.91      161.12    196.93 o
 -18  12   9      587.45      526.78    125.63 o
 -17  12   9      703.53      762.78    161.50 o
 -16  12   9     7144.15     6627.14    310.28 o
 -15  12   9       40.25       43.65     73.11 o
 -14  12   9     2119.08     2094.75    135.11 o
 -13  12   9      356.48      217.95     67.22 o
 -12  12   9       33.21      -47.62     84.89 o
 -11  12   9      464.34      536.24    105.15 o
 -10  12   9      506.91      652.63    147.29 o
  -9  12   9       11.94      164.65     96.90 o
  -8  12   9     8554.19     7202.87    226.23 o
  -7  12   9     1061.70     1014.72    108.80 o
  -6  12   9      284.23      354.61     81.38 o
  -5  12   9      113.94      139.40     73.02 o
  -4  12   9     2480.23     2419.33    139.57 o
  -3  12   9      427.17      440.30     81.03 o
  -2  12   9     3587.72     3610.33    195.52 o
  -1  12   9       55.11       59.22     67.52 o
   0  12   9     7536.77     7633.42    211.02 o
   1  12   9      509.74      627.80     78.00 o
   2  12   9       78.33      150.26     57.15 o
   3  12   9      196.98      415.13     63.15 o
   4  12   9    12397.37    12332.46    212.09 o
   5  12   9        4.59      113.52     48.99 o
   6  12   9     4677.23     4632.02    171.28 o
   7  12   9      284.07      274.89     64.43 o
   8  12   9     3054.97     2859.04    138.65 o
   9  12   9      383.98      412.68     84.07 o
  10  12   9     4326.25     4374.30    163.77 o
  11  12   9        1.58       18.01     76.90 o
  12  12   9     9329.69     8885.33    256.46 o
  13  12   9      459.13      588.15    112.19 o
  14  12   9        2.45     -142.52    150.17 o
  15  12   9      631.28      611.36    129.47 o
 -18  13   9      133.12      185.45    117.57 o
 -17  13   9      695.67      701.90    120.14 o
 -16  13   9       54.16      -37.92     77.53 o
 -15  13   9      146.77       37.49    111.06 o
 -14  13   9     1376.42     1298.43    150.35 o
 -13  13   9     1538.91     1819.67    161.94 o
 -12  13   9       14.56      -57.89     92.38 o
 -11  13   9     1537.32     1746.47    199.97 o
 -10  13   9      507.37      419.78    102.83 o
  -9  13   9      180.17      254.87     89.01 o
  -8  13   9      524.88      739.80    112.79 o
  -7  13   9     2775.67     2633.08    160.10 o
  -6  13   9      173.90      136.54     80.35 o
  -5  13   9     3473.30     3582.85    175.77 o
  -4  13   9       43.15       48.82     73.33 o
  -3  13   9     8020.59     8009.76    229.60 o
  -2  13   9        0.19       33.49     71.76 o
  -1  13   9     5429.77     6267.03    258.05 o
   0  13   9      195.60       98.71     71.31 o
   1  13   9     5427.83     5233.83    177.59 o
   2  13   9      550.94      651.17     83.74 o
   3  13   9     1166.38     1364.66    103.35 o
   4  13   9       93.94       69.60     64.10 o
   5  13   9       39.56      215.94     82.46 o
   6  13   9      226.53      279.82     62.06 o
   7  13   9     2164.39     2301.85    206.02 o
   8  13   9      561.81      599.02     89.47 o
   9  13   9     1031.40     1276.07    109.24 o
  10  13   9       89.85      102.81     81.02 o
  11  13   9      110.37      140.85     84.23 o
  12  13   9      358.78      146.36     96.23 o
  13  13   9     1609.29     1602.03    183.46 o
  14  13   9      390.46      267.19    124.70 o
 -17  14   9       75.43      349.10    205.88 o
 -16  14   9        1.51       99.51    126.11 o
 -15  14   9      357.50      299.18    125.88 o
 -14  14   9        9.19      120.36    113.70 o
 -13  14   9     1247.59      964.66    138.33 o
 -12  14   9        9.45      183.16    133.08 o
 -11  14   9        7.17       63.82    184.76 o
 -10  14   9       61.10      164.55     98.03 o
  -9  14   9      388.24      579.14    142.12 o
  -8  14   9      692.96      659.77    107.94 o
  -7  14   9        7.04       63.62     84.59 o
  -6  14   9     1901.99     1565.56    189.92 o
  -5  14   9        1.76      -16.89     76.60 o
  -4  14   9     2000.14     2111.60    224.81 o
  -3  14   9     7584.23     7735.89    235.69 o
  -2  14   9      150.02      810.62    177.00 o
  -1  14   9      290.16      339.30     85.59 o
   0  14   9       87.93      134.68     92.91 o
   1  14   9       63.16      101.13     76.43 o
   2  14   9      176.69      501.17     84.17 o
   3  14   9      913.44      816.45     94.69 o
   4  14   9     1364.82     1305.72    149.54 o
   5  14   9      488.17      685.22    140.83 o
   6  14   9      316.86      315.70     89.51 o
   7  14   9      147.95      196.12     87.92 o
   8  14   9       93.89      236.59     91.73 o
   9  14   9      387.88      200.63    101.67 o
  10  14   9      649.36      622.71     91.75 o
  11  14   9     1235.02     1487.87    116.16 o
  12  14   9       97.74      284.50     94.50 o
  13  14   9      333.13      302.03    117.56 o
 -15  15   9      859.38      657.88    145.87 o
 -14  15   9      165.37      108.16    118.40 o
 -13  15   9        5.08        2.73    109.40 o
 -12  15   9      522.97      777.20    200.26 o
 -11  15   9      757.74     1022.42    135.87 o
 -10  15   9     1587.72     1639.98    151.84 o
  -9  15   9      692.60      563.97    111.63 o
  -8  15   9        5.12      105.00     91.65 o
  -7  15   9      796.37      928.58    261.06 o
  -6  15   9     3240.30     3483.10    200.26 o
  -5  15   9     1064.66     1068.58    131.78 o
  -4  15   9      646.70      549.28    113.70 o
  -3  15   9      334.59      270.39     93.02 o
  -2  15   9       71.00       23.17     80.99 o
  -1  15   9     1471.47     1637.86    130.35 o
   0  15   9      629.23      681.58    113.70 o
   1  15   9     3138.76     3132.60    159.46 o
   2  15   9     3417.91     3622.83    189.05 o
   3  15   9      483.85      422.71    184.03 o
   4  15   9      498.51      718.01    142.12 o
   5  15   9      166.19      147.73     87.46 o
   6  15   9     1883.97     1812.95    134.11 o
   7  15   9      933.52      761.12    103.53 o
   8  15   9      451.25      575.76    101.84 o
   9  15   9       38.80       68.39     91.08 o
  10  15   9       87.38       65.24     99.09 o
  11  15   9      589.25      359.71    111.00 o
  12  15   9     1280.38     1450.09    205.88 o
 -14  16   9      727.87      577.45    146.22 o
 -13  16   9      594.31      505.42    144.60 o
 -12  16   9      423.53      460.04    144.75 o
 -11  16   9        9.71      232.23    139.68 o
 -10  16   9       95.53      129.72    133.10 o
  -9  16   9       61.98      180.50    103.47 o
  -8  16   9     1876.71     1581.99    153.75 o
  -7  16   9        1.42      107.46     95.52 o
  -6  16   9      391.38      579.08    136.95 o
  -5  16   9        0.06      171.78     92.32 o
  -4  16   9       62.90      102.48    116.28 o
  -3  16   9        1.94      259.62    144.70 o
  -2  16   9     4303.12     3417.36    183.81 o
  -1  16   9        7.07      411.62    111.40 o
   0  16   9      886.63      903.19    204.45 o
   1  16   9      711.02      978.72    134.65 o
   2  16   9      107.71      284.57    146.02 o
   3  16   9      348.66      446.72    108.89 o
   4  16   9     1763.44     1561.53    146.06 o
   5  16   9       89.40      277.71     94.37 o
   6  16   9      739.53      848.40    142.12 o
   7  16   9      156.72      208.92     90.20 o
   8  16   9      983.73     1076.66    120.16 o
   9  16   9     1231.44     1319.36    133.06 o
  10  16   9     1632.54     1557.51    375.95 o
 -12  17   9     1444.96     1271.71    170.39 o
 -11  17   9      389.08      446.21    135.22 o
 -10  17   9        3.62      173.10    119.53 o
  -9  17   9      218.15      336.01    174.42 o
  -8  17   9        3.76       17.11    122.51 o
  -7  17   9      650.41      502.75    116.77 o
  -6  17   9      829.84      776.59    167.96 o
  -5  17   9       47.24       73.73    124.03 o
  -4  17   9       98.99      360.65    205.27 o
  -3  17   9        6.93      145.91    193.47 o
  -2  17   9       81.97      129.79    120.26 o
  -1  17   9      493.64      669.19    339.17 o
   0  17   9      550.78      865.15    201.81 o
   1  17   9      235.48       64.85     98.90 o
   2  17   9       74.87       44.47     95.59 o
   3  17   9      434.28      560.72    119.22 o
   4  17   9      229.75      445.56    191.52 o
   5  17   9       26.70      124.63    122.21 o
   6  17   9      274.29      472.37    108.87 o
   7  17   9      426.99      402.66    166.83 o
   8  17   9      374.94      205.88    277.49 o
  -9  18   9      261.42      179.61    118.61 o
  -8  18   9       48.05     -116.20    116.20 o
  -7  18   9      210.33      128.30    139.79 o
  -6  18   9       45.05      -61.97    123.30 o
  -5  18   9     1487.20     1626.85    307.50 o
  -4  18   9      131.87      289.27    241.19 o
  -3  18   9     3577.70     3132.69    310.20 o
  -2  18   9       29.62      156.01    131.12 o
  -1  18   9     4240.74     4015.30    326.13 o
   0  18   9      204.18      384.65    204.59 o
   1  18   9     1407.56     1494.20    160.19 o
   2  18   9      601.79      598.37    164.24 o
   3  18   9       22.02      159.98    107.93 o
   4  18   9     1233.90     1324.21    152.12 o
   5  18   9      495.46      539.94    139.34 o
  -3  19   9       30.00       44.76    179.02 o
  -2  19   9        0.19      -23.52    133.34 o
  -1  19   9        0.09      116.37    170.07 o
 -24   0  10      480.55     -384.90    384.90 o
 -23   0  10        6.33     -205.47    205.47 o
 -22   0  10     6720.12     6950.32    267.31 o
 -21   0  10       72.81     -105.00    105.00 o
 -20   0  10      429.05      476.07    111.39 o
 -19   0  10     2257.23     2201.38    159.02 o
 -18   0  10     1027.35      993.00    120.99 o
 -17   0  10     3036.29     3136.93    211.89 o
 -16   0  10      640.54      802.62     95.40 o
 -15   0  10       81.75      125.68     82.46 o
 -14   0  10    16427.15    16067.82    267.25 o
 -13   0  10     3508.27     3801.21    123.27 o
 -12   0  10      264.79      486.28     72.58 o
 -11   0  10      643.96      448.49     73.16 o
 -10   0  10    40415.52    41677.95    529.63 o
  -9   0  10     3867.00     4013.33    107.82 o
  -8   0  10    25949.86    27909.83    369.57 o
  -7   0  10     8515.81     8607.15    152.54 o
  -6   0  10      618.39      901.74     54.88 o
  -5   0  10     4900.08     4410.01     98.65 o
  -4   0  10     1935.20     1768.59     66.00 o
  -3   0  10    18424.06    16583.00    218.27 o
  -2   0  10    65381.46    66793.52    734.80 o
  -1   0  10    19998.94    17545.26    235.89 o
   0   0  10    18002.29    19894.01    268.74 o
   1   0  10    15151.91    12363.87    189.00 o
   2   0  10    32217.50    34401.88    430.64 o
   3   0  10     5422.37     4464.31    108.91 o
   4   0  10    21798.82    19772.32    255.52 o
   5   0  10     1375.10     1221.38     60.99 o
   6   0  10    42586.33    43792.23    503.34 o
   7   0  10     9067.12     8714.06    161.07 o
   8   0  10    18814.27    22348.93    319.44 o
   9   0  10       12.22       87.59     39.63 o
  10   0  10    18751.34    18174.62    292.19 o
  11   0  10     1112.14     1046.23     89.21 o
  12   0  10     4576.72     5521.98    167.23 o
  13   0  10     2955.12     3103.17    155.15 o
  14   0  10       51.44       68.68     63.86 o
  15   0  10       14.96       10.88     62.06 o
  16   0  10     1124.67      911.26    127.74 o
  17   0  10      436.41      256.07    112.33 o
  18   0  10      122.78      328.65    120.92 o
  19   0  10      864.63      894.01    163.26 o
  20   0  10       43.84       53.19    161.30 o
 -24   1  10       19.19     -179.59    179.59 o
 -23   1  10      339.28      161.15    118.59 o
 -22   1  10     1231.04     1314.05    192.63 o
 -21   1  10       28.99       87.31     70.36 o
 -20   1  10     1308.79     1138.10     89.66 o
 -19   1  10      404.06      540.77     95.58 o
 -18   1  10       11.27       15.39     56.01 o
 -17   1  10    10611.90    10747.33    191.79 o
 -16   1  10       27.99       37.66     47.25 o
 -15   1  10      482.71      574.49     59.40 o
 -14   1  10     4547.27     4117.37     97.91 o
 -13   1  10     7713.38     7949.22    142.24 o
 -12   1  10        8.04      -20.27     28.57 o
 -11   1  10    10355.20     9707.61    129.81 o
 -10   1  10      359.38      346.92     38.34 o
  -9   1  10      113.69      449.15     51.51 o
  -8   1  10     5293.31     5182.99     83.32 o
  -7   1  10    20656.12    20621.26    203.11 o
  -6   1  10       37.40       70.09     23.94 o
  -5   1  10    24204.11    23617.37    221.29 o
  -4   1  10      413.63      598.55     32.05 o
  -3   1  10      942.56     1656.99     55.98 o
  -2   1  10     1288.79     1590.52     41.18 o
  -1   1  10    19224.46    19820.06    184.20 o
   0   1  10       41.76      209.91     26.99 o
   1   1  10    12369.59    11136.86    137.49 o
   2   1  10     2752.88     2846.83     59.23 o
   3   1  10    15398.72    15947.72    164.96 o
   4   1  10      156.20      121.38     25.28 o
   5   1  10     6067.22     6428.28     82.05 o
   6   1  10     1672.73     1558.65     43.44 o
   7   1  10    28116.23    26262.71    232.05 o
   8   1  10     2228.74     2160.61     73.49 o
   9   1  10     3898.81     4848.71     86.47 o
  10   1  10      294.32      244.25     42.64 o
  11   1  10     1894.60     2083.45     83.70 o
  12   1  10     2405.66     2199.68     97.85 o
  13   1  10    14922.65    13954.15    318.55 o
  14   1  10      243.60      159.32     59.00 o
  15   1  10     4055.62     4360.67    145.63 o
  16   1  10       27.78        5.86     56.23 o
  17   1  10      120.62      147.06     62.23 o
  18   1  10      375.87      413.20     69.37 o
  19   1  10     2111.81     2094.54    143.98 o
  20   1  10       84.99       85.46     98.77 o
 -24   2  10      100.31        7.40    133.48 o
 -23   2  10     1044.48      756.37    147.40 o
 -22   2  10     1156.40     1133.81    189.06 o
 -21   2  10      112.44       72.26    127.94 o
 -20   2  10       73.59      102.40     87.48 o
 -19   2  10      106.77       51.28     56.54 o
 -18   2  10      568.07      585.43     79.96 o
 -17   2  10     4671.66     4565.53    129.66 o
 -16   2  10     8369.50     8121.84    153.05 o
 -15   2  10     3230.12     3551.43    101.17 o
 -14   2  10      366.13      305.56     44.58 o
 -13   2  10      114.74      161.02     36.77 o
 -12   2  10       64.88      134.30     31.66 o
 -11   2  10      677.56      647.09     45.09 o
 -10   2  10     6709.84     6229.82     96.90 o
  -9   2  10     9928.89     9793.88    129.62 o
  -8   2  10        2.51       32.35     27.31 o
  -7   2  10     1166.72     1440.00     50.21 o
  -6   2  10      114.30      104.05     25.65 o
  -5   2  10     1511.58     1382.28     39.01 o
  -4   2  10     4144.52     3587.42     58.86 o
  -3   2  10    76680.43    76886.64    593.08 o
  -2   2  10     4118.86     4561.07     65.73 o
  -1   2  10    12623.36    12729.81    131.53 o
   0   2  10     5312.00     5226.32     79.39 o
   1   2  10     6043.21     6459.19    103.80 o
   3   2  10    10993.84    11071.99    113.76 o
   4   2  10     2764.78     2837.99     53.40 o
   5   2  10     5910.21     5472.64     71.34 o
   6   2  10      319.53      368.09     25.70 o
   7   2  10        6.14       20.04     25.17 o
   8   2  10       13.66      317.70     36.66 o
   9   2  10       26.04      100.24     36.33 o
  10   2  10       11.26      -10.02     39.68 o
  11   2  10     7892.09     7760.45    143.28 o
  12   2  10     9217.06     8570.79    154.61 o
  13   2  10     1951.80     1855.72     87.83 o
  14   2  10      203.84      117.19     50.06 o
  15   2  10       55.72      151.35     62.10 o
  16   2  10        2.23      -42.80     63.14 o
  17   2  10      143.47      117.75     69.27 o
  18   2  10      730.83      487.52     79.23 o
  19   2  10      457.35      559.49     96.23 o
  20   2  10      460.17      659.35    174.83 o
 -24   3  10     2424.49     2408.46    319.21 o
 -23   3  10      938.95     1076.92    233.53 o
 -22   3  10      245.97      333.71    110.42 o
 -21   3  10       25.04      -86.13     90.40 o
 -20   3  10     2317.15     2132.33    144.74 o
 -19   3  10       63.12      116.47     81.45 o
 -18   3  10     1929.01     1970.50    131.63 o
 -17   3  10     1546.70     1647.14    101.33 o
 -16   3  10     1927.40     1796.20     94.44 o
 -15   3  10      614.77      675.28     53.33 o
 -14   3  10       67.75      151.06     42.90 o
 -13   3  10       20.12       23.34     41.02 o
 -12   3  10     5862.61     5724.74    106.91 o
 -11   3  10     3614.45     3124.67     68.88 o
 -10   3  10     2563.10     2490.00     58.27 o
  -9   3  10      286.79      209.17     27.63 o
  -8   3  10     2249.66     2352.80     59.99 o
  -7   3  10      187.47      199.74     29.30 o
  -6   3  10     4252.83     3796.46     59.63 o
  -5   3  10    11820.71    10166.08    111.82 o
  -4   3  10     7342.11     8116.05     97.82 o
  -3   3  10     4657.69     5229.55     70.21 o
  -2   3  10      264.96      653.90     30.13 o
  -1   3  10     1277.10     1887.46     53.84 o
   0   3  10    52320.89    49790.05    392.12 o
   1   3  10     6809.37     7205.15     98.19 o
   2   3  10     2464.64     2596.12     50.89 o
   3   3  10     1123.84     1138.11     43.69 o
   4   3  10      499.77      683.76     38.51 o
   5   3  10     2628.83     2542.28     60.46 o
   6   3  10     3967.60     3842.54     74.84 o
   7   3  10     1623.82     1553.13     56.25 o
   8   3  10     3952.20     3808.60     81.05 o
   9   3  10       57.49      152.88     37.21 o
  10   3  10       38.94       59.10     43.01 o
  11   3  10       59.87       77.61     45.40 o
  12   3  10     2128.51     1957.28     87.41 o
  13   3  10     3140.26     2913.99    105.54 o
  14   3  10     2112.25     2114.88     95.89 o
  15   3  10      985.16      865.23     72.60 o
  16   3  10     3889.68     3179.10    142.05 o
  17   3  10       65.27      143.17     85.04 o
  18   3  10        9.71       -2.18     78.72 o
  19   3  10      549.58      535.39    103.15 o
  20   3  10     2018.64     2016.39    182.17 o
 -24   4  10      408.55      557.17    137.34 o
 -23   4  10      215.30       46.82    129.10 o
 -22   4  10     2017.65     1865.79    159.42 o
 -21   4  10       37.97       41.29     96.47 o
 -20   4  10      811.96      937.87    122.99 o
 -19   4  10        5.22       -5.89     84.45 o
 -18   4  10       65.79       72.71     78.35 o
 -17   4  10      604.58      677.16     92.05 o
 -16   4  10     2273.06     2329.35    121.66 o
 -15   4  10     1182.48     1183.05     85.86 o
 -14   4  10      850.59     1272.72     72.36 o
 -13   4  10      855.28     1030.50     59.72 o
 -12   4  10      402.98      491.69     48.50 o
 -11   4  10       54.86      143.77     32.72 o
 -10   4  10      350.99      331.82     30.41 o
  -9   4  10     1356.87     1279.73     43.02 o
  -8   4  10    17489.76    17417.45    169.06 o
  -7   4  10     2507.94     2595.20     51.51 o
  -6   4  10     4476.98     5623.86     82.95 o
  -5   4  10     4286.45     4755.79     79.19 o
  -4   4  10      675.04      936.91     43.68 o
  -3   4  10     1533.73     1536.39     52.47 o
  -2   4  10     8501.97     7750.37     88.50 o
  -1   4  10     1523.84     1325.38     35.24 o
   0   4  10      351.57      390.67     30.90 o
   1   4  10     1024.96     1063.12     42.31 o
   2   4  10       15.19       31.53     26.81 o
   3   4  10      545.98      867.35     43.93 o
   4   4  10     4292.15     3948.83     77.77 o
   5   4  10     8498.54     8409.29    119.28 o
   6   4  10     5884.68     5882.41     97.00 o
   7   4  10      722.30      710.71     44.69 o
   8   4  10     2624.07     2527.92     82.31 o
   9   4  10     1788.05     1881.67     68.85 o
  10   4  10     2261.66     2255.33     86.57 o
  11   4  10       66.14      182.65     48.84 o
  12   4  10     2737.13     2827.27    101.43 o
  13   4  10     1313.61     1218.20     78.02 o
  14   4  10     1484.63     1456.83     89.28 o
  15   4  10      557.76      525.14     81.95 o
  16   4  10      389.11      206.19     75.48 o
  17   4  10       33.67      -18.31     72.83 o
  18   4  10       28.81       14.55    112.08 o
  19   4  10       30.46      133.80     92.62 o
 -23   5  10       70.11      149.96    112.83 o
 -22   5  10       80.39       14.10    102.26 o
 -21   5  10       61.02      103.67     94.09 o
 -20   5  10     1774.47     1812.77    151.26 o
 -19   5  10      187.86      262.77     95.77 o
 -18   5  10      944.53      909.35    112.33 o
 -17   5  10       46.61       20.19     72.76 o
 -16   5  10      105.65      324.45     87.40 o
 -15   5  10       25.96       76.57     57.39 o
 -14   5  10     1250.58     1330.76     93.42 o
 -13   5  10     1553.11     1632.21     88.64 o
 -12   5  10     1788.91     1821.67     76.93 o
 -11   5  10      364.91      285.49     42.87 o
 -10   5  10      369.90      358.37     40.99 o
  -9   5  10      916.44     1052.50     53.16 o
  -8   5  10      991.49     1210.56     44.94 o
  -7   5  10      733.71      769.98     36.67 o
  -6   5  10      280.49      429.40     32.78 o
  -5   5  10     1757.74     1575.31     46.45 o
  -4   5  10       90.47      138.08     22.16 o
  -3   5  10      279.75      345.78     36.85 o
  -2   5  10     3438.07     3488.07     68.78 o
  -1   5  10     3772.06     3565.09     69.24 o
   0   5  10     1026.55     1270.11     46.68 o
   1   5  10     1058.16     1059.79     45.72 o
   2   5  10      359.47      557.92     35.61 o
   3   5  10     1207.37     1320.26     49.40 o
   4   5  10      263.48      250.35     32.23 o
   5   5  10      541.82      485.04     40.90 o
   6   5  10       22.52      130.41     34.39 o
   7   5  10      919.74      810.26     48.30 o
   8   5  10     3234.66     3590.99     83.17 o
   9   5  10      525.57      607.87     52.56 o
  10   5  10      148.41      255.21     49.79 o
  11   5  10        0.13       62.25     50.03 o
  12   5  10       66.80      266.76     67.24 o
  13   5  10     1084.41      998.34     97.35 o
  14   5  10      843.96      964.52     85.22 o
  15   5  10      171.94       69.72     70.51 o
  16   5  10       20.57      -52.46     89.86 o
  17   5  10        0.69      -71.69     71.69 o
  18   5  10        5.91       52.61     82.84 o
  19   5  10        0.82      -50.27     96.49 o
 -23   6  10     1248.77     1146.37    154.52 o
 -22   6  10        0.32       14.70    102.62 o
 -21   6  10      212.04      409.83    110.87 o
 -20   6  10      407.70      441.32    108.13 o
 -19   6  10     1818.80     1943.06    180.88 o
 -18   6  10     1424.46     1470.89    130.98 o
 -17   6  10     5074.08     5046.11    284.88 o
 -16   6  10     1075.12     1301.34    107.67 o
 -15   6  10     7914.16     8605.56    301.57 o
 -14   6  10      263.59      276.21     61.75 o
 -13   6  10     1150.22     1377.10     94.40 o
 -12   6  10      801.58      773.71     92.17 o
 -11   6  10      893.22      849.39     67.94 o
 -10   6  10      244.70      348.45     51.61 o
  -9   6  10    15329.22    15298.99    231.49 o
  -8   6  10      497.40      535.37     52.82 o
  -7   6  10      476.18      523.16     53.49 o
  -6   6  10      467.76      437.45     41.32 o
  -5   6  10     7030.95     6579.99    101.36 o
  -4   6  10       25.13      136.16     22.30 o
  -3   6  10    77203.18    71586.21   4093.15 o
  -2   6  10      126.08      141.72     24.04 o
  -1   6  10    42459.89    42892.43    380.48 o
   0   6  10     2240.71     2568.73     61.35 o
   1   6  10     2484.63     3774.03    174.78 o
   2   6  10      118.65      174.34     28.91 o
   3   6  10    12402.45    12931.63    145.23 o
   4   6  10      474.57      557.05     39.23 o
   5   6  10    12815.28    13059.67    164.14 o
   6   6  10       15.92      149.74     37.21 o
   7   6  10      591.48      613.05     48.84 o
   8   6  10      428.43      435.33     51.27 o
   9   6  10     3911.10     3875.14    107.15 o
  10   6  10      106.90      259.05     59.47 o
  11   6  10    11557.75    11868.20    216.48 o
  12   6  10     1396.58     1357.72     91.44 o
  13   6  10      938.44      837.16     95.29 o
  14   6  10     2245.08     1817.24    130.27 o
  15   6  10     1105.32     1332.17    132.69 o
  16   6  10      110.17      -68.33     68.33 o
  17   6  10     1345.34     1560.95    118.73 o
  18   6  10       37.07      -15.37     86.64 o
  19   6  10       17.23      -89.50     89.50 o
 -23   7  10      229.56       26.85    223.78 o
 -22   7  10       26.45      138.28    111.52 o
 -21   7  10      822.00     1022.16    136.29 o
 -20   7  10     1306.31     1200.52    134.43 o
 -19   7  10       59.49     -103.16    120.42 o
 -18   7  10     3976.69     4132.85    197.22 o
 -17   7  10      178.39      285.98     90.00 o
 -16   7  10      527.18     1054.15    102.75 o
 -15   7  10     3793.72     3836.54    148.45 o
 -14   7  10     2125.83     2144.91    109.29 o
 -13   7  10      173.43      177.15     82.29 o
 -12   7  10    22343.80    21653.46    345.42 o
 -11   7  10       26.27       -4.42     49.79 o
 -10   7  10     3911.12     3785.36    123.67 o
  -9   7  10     3457.38     3074.51    143.48 o
  -8   7  10    11049.52    10203.23    202.06 o
  -7   7  10      166.41      164.76     42.51 o
  -6   7  10    16011.88    16065.36    262.95 o
  -5   7  10      186.91      190.94     46.14 o
  -4   7  10    23605.67    23641.62    291.80 o
  -3   7  10       20.71       82.36     31.58 o
  -2   7  10    13680.13    13032.90    161.28 o
  -1   7  10      286.72      267.52     26.18 o
   0   7  10    20305.87    22107.84    208.38 o
   1   7  10      927.40      941.35     44.47 o
   2   7  10    22959.15    21179.14    223.95 o
   3   7  10      171.44      123.01     32.43 o
   4   7  10     1901.96     2265.96     71.60 o
   5   7  10      769.38      853.47     57.37 o
   6   7  10    17771.14    18378.59    252.69 o
   7   7  10       45.22       42.78     42.80 o
   8   7  10    15165.97    14494.77    245.56 o
   9   7  10       32.24        5.17     51.63 o
  10   7  10      295.71      385.10     83.43 o
  11   7  10     3374.78     3484.47    137.71 o
  12   7  10     7326.59     6867.16    166.25 o
  13   7  10      256.64       92.19     60.34 o
  14   7  10     6946.37     6649.04    181.11 o
  15   7  10       43.35      -70.94     70.94 o
  16   7  10     1943.42     1641.34    119.15 o
  17   7  10      467.93      463.67     93.54 o
  18   7  10       28.53       94.57     91.81 o
 -22   8  10       73.50      110.65    136.37 o
 -21   8  10      862.21     1073.34    144.93 o
 -20   8  10      723.65      791.82    127.34 o
 -19   8  10       25.13        9.74     93.31 o
 -18   8  10     3333.36     3629.23    190.98 o
 -17   8  10     2167.29     2108.78    148.01 o
 -16   8  10     1654.84     1652.78    129.83 o
 -15   8  10     8337.89     8086.59    305.77 o
 -14   8  10      125.08      177.73     64.10 o
 -13   8  10     1095.37     1310.26    104.91 o
 -12   8  10        2.93       49.05     48.52 o
 -11   8  10      435.48      318.34     62.80 o
 -10   8  10     5114.98     4959.54    175.46 o
  -9   8  10    28480.75    24907.64    365.37 o
  -8   8  10     1596.72     1543.28     80.92 o
  -7   8  10     3032.18     3075.64     99.86 o
  -6   8  10       44.21      109.40     52.19 o
  -5   8  10     2747.76     2778.15    108.98 o
  -4   8  10     4946.44     4831.68    126.99 o
  -3   8  10     9873.62     9440.52    157.53 o
  -2   8  10      205.49      267.44     40.46 o
  -1   8  10    23395.64    22137.60    259.31 o
   0   8  10     3382.25     3517.19     76.38 o
   1   8  10      295.06      491.59     65.86 o
   2   8  10     2662.58     2494.71     74.28 o
   3   8  10     5092.19     5158.05    107.89 o
   4   8  10     1081.95     1409.69     68.35 o
   5   8  10    14235.96    13928.02    200.26 o
   6   8  10     5022.41     4762.98    151.87 o
   7   8  10     2071.16     2283.54     99.66 o
   8   8  10     1298.27     1499.40     87.06 o
   9   8  10     3714.75     3717.30    142.94 o
  10   8  10       44.72       39.61     85.40 o
  11   8  10     6308.33     6082.97    180.15 o
  12   8  10      156.72      119.05     69.42 o
  13   8  10     2535.89     2319.86    111.76 o
  14   8  10        2.49       75.36     70.25 o
  15   8  10      338.16      146.13     79.75 o
  16   8  10       28.95      -72.56     72.56 o
  17   8  10      223.31      243.24    107.17 o
  18   8  10      627.22      811.72    249.63 o
 -21   9  10      215.98      284.17    119.74 o
 -20   9  10      355.57      339.15    112.91 o
 -19   9  10      825.04      940.04    125.20 o
 -18   9  10       26.03       37.35     88.38 o
 -17   9  10     1336.10     1125.24    128.16 o
 -16   9  10      229.56      192.34    106.98 o
 -15   9  10      634.83      719.16     93.92 o
 -14   9  10     2469.81     2831.43    198.11 o
 -13   9  10     2584.98     2255.61    124.52 o
 -12   9  10       79.37      -23.13    104.21 o
 -11   9  10     1346.57     1335.53     90.78 o
 -10   9  10      340.07      142.46     93.49 o
  -9   9  10     3315.08     3168.69    114.03 o
  -8   9  10     2064.14     2246.37     87.53 o
  -7   9  10      580.51      632.36     75.63 o
  -6   9  10     1169.65     1203.58     91.77 o
  -5   9  10    25992.76    22869.49    380.97 o
  -4   9  10      424.06      715.45     80.50 o
  -3   9  10      349.29      437.51     63.83 o
  -2   9  10       84.76      499.38     50.09 o
  -1   9  10     4114.25     4114.97    113.43 o
   0   9  10     1453.97     1506.01     74.35 o
   1   9  10    17128.59    16165.34    239.20 o
   2   9  10      269.72      635.48     55.79 o
   3   9  10      929.05      976.12     79.69 o
   4   9  10      436.24      667.30     55.47 o
   5   9  10     4179.44     4459.55    104.91 o
   6   9  10      657.07      670.70     57.34 o
   7   9  10     7625.33     7116.60    135.87 o
   8   9  10       84.69      109.34     80.35 o
   9   9  10      231.62      381.35     95.15 o
  10   9  10      807.72      897.65     90.16 o
  11   9  10      228.33      111.70     71.14 o
  12   9  10        1.26      -70.65     72.65 o
  13   9  10     2618.24     2715.53    150.44 o
  14   9  10      419.56      467.02    110.75 o
  15   9  10     3887.42     3779.80    175.02 o
  16   9  10      249.61      178.89    110.58 o
  17   9  10       15.01      -92.24     92.24 o
 -21  10  10      841.14      700.95    147.13 o
 -20  10  10      283.38      292.28    111.64 o
 -19  10  10      677.14      718.14    122.18 o
 -18  10  10      474.62      477.61    107.98 o
 -17  10  10      144.42      597.66    103.58 o
 -16  10  10     2286.74     2750.64    158.65 o
 -15  10  10      274.49      225.27     99.21 o
 -14  10  10       82.61      298.60     88.04 o
 -13  10  10     1062.65      932.99    121.07 o
 -12  10  10      406.55      448.96     74.26 o
 -11  10  10        7.77       41.33     55.92 o
 -10  10  10     4424.46     4273.24    274.88 o
  -9  10  10        7.72       89.15     72.28 o
  -8  10  10      573.39      630.26     87.95 o
  -7  10  10     1099.61      907.23     90.02 o
  -6  10  10     1046.83      805.58     88.74 o
  -5  10  10      136.79       93.82     62.72 o
  -4  10  10     3159.08     3250.07    138.12 o
  -3  10  10     4250.46     4364.21    142.92 o
  -2  10  10    26992.39    25757.47    414.57 o
  -1  10  10     1563.81     2030.15    107.14 o
   0  10  10       32.90       45.66     41.58 o
   1  10  10       12.43      167.55     45.02 o
   2  10  10     2089.11     2256.46     89.03 o
   3  10  10      419.11      279.69     53.36 o
   4  10  10     3125.08     2891.05     93.60 o
   5  10  10      392.40      545.76     56.43 o
   6  10  10       17.56       79.14     51.92 o
   7  10  10      153.44      170.69     55.79 o
   8  10  10       14.20      -40.34     60.90 o
   9  10  10      699.65      688.69     79.51 o
  10  10  10     3524.76     3251.79    134.80 o
  11  10  10      220.23      210.14     78.76 o
  12  10  10      732.96      637.41     95.13 o
  13  10  10      339.46      327.66     89.83 o
  14  10  10        6.21      -32.82    154.26 o
  15  10  10      378.95      302.53    115.57 o
  16  10  10      486.65      350.90    134.37 o
 -20  11  10       18.90       19.58    110.38 o
 -19  11  10       87.97       53.71    123.20 o
 -18  11  10      266.96      190.92    148.02 o
 -17  11  10       40.02      198.03    141.59 o
 -16  11  10      373.38      280.55     91.11 o
 -15  11  10      336.21      301.84     87.17 o
 -14  11  10      362.83      325.49     97.24 o
 -13  11  10      548.54      685.35     92.59 o
 -12  11  10       20.97       41.63     57.85 o
 -11  11  10     1086.47     1246.32    126.54 o
 -10  11  10       82.19       84.86     80.15 o
  -9  11  10      478.06      359.53     89.71 o
  -8  11  10     1926.04     1773.80    152.46 o
  -7  11  10      620.02      919.77    105.24 o
  -6  11  10     1051.12      998.29    104.44 o
  -5  11  10      264.36      196.63     72.76 o
  -4  11  10      188.40      114.67     67.52 o
  -3  11  10      784.36      811.97     87.93 o
  -2  11  10       24.68       92.33     61.94 o
  -1  11  10     2092.64     2368.70    126.02 o
   0  11  10      145.43       39.55     55.67 o
   1  11  10      415.55      392.67     61.85 o
   2  11  10      987.87     1054.47     70.92 o
   3  11  10     1865.19     2016.57     91.77 o
   4  11  10      197.20      187.92     49.67 o
   5  11  10      131.26       30.96     49.77 o
   6  11  10      137.21       97.01     51.21 o
   7  11  10     1384.70     1888.74    101.24 o
   8  11  10      183.15      204.47     72.12 o
   9  11  10      321.49      271.84     71.98 o
  10  11  10      201.91      340.72     73.74 o
  11  11  10     1552.00     1422.74    113.71 o
  12  11  10     1007.00     1170.68    151.98 o
  13  11  10      826.04      697.04    153.85 o
  14  11  10      511.78      210.95    110.94 o
  15  11  10      439.61      256.99    235.89 o
  16  11  10       57.05      102.91    124.68 o
 -19  12  10        2.09        1.09    124.17 o
 -18  12  10     1469.31     1214.71    155.04 o
 -17  12  10       92.05      108.33    140.83 o
 -16  12  10      303.53      433.66    157.05 o
 -15  12  10       13.01       66.73     76.35 o
 -14  12  10      258.33      486.79    104.39 o
 -13  12  10        0.17      110.77     66.57 o
 -12  12  10       77.14      -61.95     89.28 o
 -11  12  10       25.42      104.57     90.14 o
 -10  12  10     1245.58     1310.90    128.86 o
  -9  12  10     1257.65     1056.45    118.85 o
  -8  12  10     2113.35     2122.47    146.33 o
  -7  12  10       91.02       51.32     75.82 o
  -6  12  10       96.01       42.96     72.23 o
  -5  12  10     1178.57     1088.09    109.54 o
  -4  12  10      769.92     1039.62    106.14 o
  -3  12  10      181.60      211.84     74.12 o
  -2  12  10      548.07      654.56     87.17 o
  -1  12  10       76.67      175.86     71.31 o
   0  12  10       16.15      466.25     83.98 o
   1  12  10        1.19       68.85     65.21 o
   2  12  10       16.71       94.70     65.87 o
   3  12  10       63.80      135.78     66.53 o
   4  12  10      721.10     1133.74    122.22 o
   5  12  10      201.59      255.06     57.87 o
   6  12  10     2156.49     2117.27    108.88 o
   7  12  10       38.59      105.95     63.63 o
   8  12  10      645.74      768.85     83.82 o
   9  12  10       31.21       92.04     66.89 o
  10  12  10      479.17      531.56     93.29 o
  11  12  10        8.71       48.50    109.73 o
  12  12  10       15.42      245.54    132.99 o
  13  12  10       67.89      -24.73    143.90 o
  14  12  10        0.02     -151.63    192.51 o
  15  12  10        9.74     -101.68    147.65 o
 -18  13  10      284.21      189.77    119.17 o
 -17  13  10     1066.64     1136.35    133.39 o
 -16  13  10      510.37      489.52     93.64 o
 -15  13  10      579.00      643.62    135.66 o
 -14  13  10     1037.19     1413.78    189.92 o
 -13  13  10     4025.56     3748.03    218.93 o
 -12  13  10      301.29      447.74    116.28 o
 -11  13  10     7874.64     8657.72    401.07 o
 -10  13  10      137.26       43.55     87.66 o
  -9  13  10      136.58       73.52     84.83 o
  -8  13  10      383.20      368.50    140.83 o
  -7  13  10     1337.02     1158.75    120.71 o
  -6  13  10        8.89      180.76     83.47 o
  -5  13  10    10226.09    10000.58    269.92 o
  -4  13  10       67.92      206.18     82.55 o
  -3  13  10     4598.74     3939.43    294.57 o
  -2  13  10     1025.54      809.33    100.63 o
  -1  13  10     5741.93     5304.06    298.59 o
   0  13  10      925.59      946.89    105.94 o
   1  13  10    17150.18    17333.90    518.09 o
   2  13  10      300.72      407.85     77.48 o
   3  13  10     1073.41      893.07     93.00 o
   4  13  10      695.22      754.86     88.17 o
   5  13  10       40.86       55.93     68.46 o
   6  13  10      383.58      349.85     80.74 o
   7  13  10     7703.73     7622.43    245.76 o
   8  13  10        0.20       65.22     75.48 o
   9  13  10     3234.86     3235.09    233.10 o
  10  13  10        6.90      114.64     82.23 o
  11  13  10      102.16      113.04     93.52 o
  12  13  10      985.32     1181.61    136.77 o
  13  13  10     2024.81     1952.09    358.05 o
  14  13  10       21.07       27.56    118.27 o
 -17  14  10      601.67      519.17    223.78 o
 -16  14  10     6966.31     6112.57    301.62 o
 -15  14  10      339.70      450.97    140.40 o
 -14  14  10     1686.06     1682.16    281.65 o
 -13  14  10       43.50       62.56    109.03 o
 -12  14  10      475.38      479.57    118.28 o
 -11  14  10      384.40      520.18    113.15 o
 -10  14  10     5748.76     5745.32    239.96 o
  -9  14  10      705.93      657.35    193.96 o
  -8  14  10     2644.78     3098.29    270.03 o
  -7  14  10      112.96      120.44     87.65 o
  -6  14  10       71.96       40.81     83.10 o
  -5  14  10       11.22      155.07     85.14 o
  -4  14  10    12019.38    11157.02    295.09 o
  -3  14  10       99.57      464.77     95.36 o
  -2  14  10    18046.91    16938.90    378.91 o
  -1  14  10     1120.69     1439.64    122.88 o
   0  14  10     3126.76     3295.47    173.54 o
   1  14  10     1147.10     1047.74    108.27 o
   2  14  10       26.01      264.84     83.09 o
   3  14  10      155.80      246.72     81.67 o
   4  14  10     3036.17     3070.76    147.27 o
   5  14  10      274.82      204.37     87.84 o
   6  14  10      606.22      534.91    102.82 o
   7  14  10      371.21      329.55     95.66 o
   8  14  10      125.95       14.63     95.61 o
   9  14  10       19.96      115.89     97.56 o
  10  14  10     3061.60     2792.53    207.64 o
  11  14  10       13.35       46.37     98.30 o
  12  14  10     4156.24     4193.30    422.94 o
 -15  15  10     1655.61     1537.95    183.44 o
 -14  15  10      557.40      640.82    145.87 o
 -13  15  10      197.18      200.73    119.84 o
 -12  15  10      585.93      579.31    128.98 o
 -11  15  10     1208.99     1203.12    146.78 o
 -10  15  10      488.88      494.31    170.54 o
  -9  15  10      155.77       69.87    163.58 o
  -8  15  10      464.61      742.71    126.69 o
  -7  15  10     1260.00     1531.71    142.55 o
  -6  15  10      739.77      830.02    147.29 o
  -5  15  10     1396.90     1419.85    133.49 o
  -4  15  10      684.29      681.80    109.54 o
  -3  15  10      230.18      237.14     91.63 o
  -2  15  10     1346.64     1087.03    118.38 o
  -1  15  10     3245.16     3057.04    168.92 o
   0  15  10     1068.21     1389.98    127.33 o
   1  15  10     3300.71     3541.11    196.65 o
   2  15  10     1118.19      915.23    130.26 o
   3  15  10      940.12      911.91    125.71 o
   4  15  10       90.41       68.86     88.56 o
   5  15  10     1229.95     1284.81    126.04 o
   6  15  10     1539.07     1516.51    132.13 o
   7  15  10     1383.46     1610.41    291.99 o
   8  15  10     1280.43     1342.79    131.00 o
   9  15  10       72.90       36.24     97.47 o
  10  15  10       57.84      -34.72    100.30 o
  11  15  10       11.15     -143.22    143.22 o
 -13  16  10     2356.62     2027.30    194.50 o
 -12  16  10      239.44      229.64    126.31 o
 -11  16  10      165.37       33.30    115.70 o
 -10  16  10      371.38      619.64    123.79 o
  -9  16  10     1241.00     1241.50    144.32 o
  -8  16  10       56.43       99.76    100.03 o
  -7  16  10     1594.13     1801.39    153.30 o
  -6  16  10      331.54      372.65    107.24 o
  -5  16  10     1327.48     1394.94    140.22 o
  -4  16  10      143.06      306.21     96.46 o
  -3  16  10     5650.57     5944.19    406.98 o
  -2  16  10      861.36      932.32    121.31 o
  -1  16  10     7501.97     7028.19    310.08 o
   0  16  10       74.10      260.27    111.98 o
   1  16  10       68.67      272.36    104.94 o
   2  16  10      123.83      200.37    101.97 o
   3  16  10     5723.18     5741.93    247.44 o
   4  16  10      412.22      554.39    115.36 o
   5  16  10     4996.69     4856.50    210.82 o
   6  16  10       21.47      131.42     92.50 o
   7  16  10       30.34      102.66     92.28 o
   8  16  10      181.01      103.38    101.90 o
   9  16  10     1372.71     1195.31    157.49 o
 -11  17  10      230.86       25.39    119.39 o
 -10  17  10       22.56       71.18    117.92 o
  -9  17  10      260.33      109.82    121.06 o
  -8  17  10      639.41     1087.89    187.34 o
  -7  17  10       76.57      219.61    171.92 o
  -6  17  10     2196.74     2030.59    165.51 o
  -5  17  10       12.93      -42.43    117.57 o
  -4  17  10      190.54      271.52    104.44 o
  -3  17  10      237.58      304.34    132.92 o
  -2  17  10       32.92      358.81    278.68 o
  -1  17  10      282.94      493.49    141.08 o
   0  17  10     1816.31     1841.54    167.63 o
   1  17  10        5.11      189.15    160.62 o
   2  17  10       23.19      186.47    213.45 o
   3  17  10      853.86     1000.98    155.76 o
   4  17  10      220.41      350.61    114.54 o
   5  17  10       40.50      210.82    123.53 o
   6  17  10     1296.46     1166.01    143.70 o
   7  17  10      128.92      253.49    127.27 o
  -8  18  10      242.38      351.69    134.23 o
  -7  18  10      276.56       91.74    117.62 o
  -6  18  10       22.46     -120.84    126.59 o
  -5  18  10        1.32       76.09    132.92 o
  -4  18  10       38.89     -128.71    128.71 o
  -3  18  10      327.34       81.39    135.97 o
  -2  18  10     1249.47     1289.07    324.94 o
  -1  18  10      512.27      580.72    402.71 o
   0  18  10      452.32      507.44    204.00 o
   1  18  10      517.61      680.10    196.17 o
   2  18  10      957.53      749.94    162.28 o
   3  18  10      244.30      374.16    134.06 o
   4  18  10        0.23      -82.40    117.57 o
 -24   1  11      529.02      412.51    163.68 o
 -23   1  11      163.04       84.03    123.67 o
 -22   1  11       84.91      106.36     84.29 o
 -21   1  11      458.34      559.42     89.73 o
 -20   1  11        8.18      -26.17     69.78 o
 -19   1  11     1604.01     1577.17     93.09 o
 -18   1  11      912.92      965.42     81.98 o
 -17   1  11     5566.02     6026.30    144.44 o
 -16   1  11     3769.07     3734.78    119.09 o
 -15   1  11     1786.23     1919.27     81.39 o
 -14   1  11       30.63       16.80     57.41 o
 -13   1  11     3493.31     3810.98     89.88 o
 -12   1  11     2392.44     2278.40     74.93 o
 -11   1  11     6699.56     6111.08    106.13 o
 -10   1  11      594.81      626.03     42.96 o
  -9   1  11      114.38      195.88     31.07 o
  -8   1  11     1613.98     1536.53     52.76 o
  -7   1  11     9732.34    10520.28    125.82 o
  -6   1  11     4876.64     4598.93     75.31 o
  -5   1  11    17396.93    17127.91    173.25 o
  -4   1  11      237.08      247.01     27.90 o
  -3   1  11    13239.41    15602.64    165.06 o
  -2   1  11       58.97      166.50     23.18 o
  -1   1  11    13679.88    13814.24    149.64 o
   0   1  11     2411.13     2552.16     58.48 o
   1   1  11    20503.18    20897.92    203.57 o
   2   1  11      270.66      169.65     28.55 o
   3   1  11     5844.58     5347.83     83.75 o
   4   1  11       19.77       12.94     25.81 o
   5   1  11     8290.07     7723.61     99.53 o
   6   1  11     1703.17     1783.50     51.85 o
   7   1  11    10166.63    10268.10    119.14 o
   8   1  11     1066.11     1070.02     43.51 o
   9   1  11     3230.71     3297.42     88.74 o
  10   1  11      634.61      533.03     51.01 o
  11   1  11     1225.84     1545.79     75.42 o
  12   1  11      542.46      712.94     64.24 o
  13   1  11     6964.84     6511.55    147.54 o
  14   1  11      172.28       88.06     58.84 o
  15   1  11      573.00      565.14     71.97 o
  16   1  11       92.18       99.46     64.84 o
  17   1  11      212.38      178.75     66.48 o
  18   1  11      346.11      312.61     87.07 o
  19   1  11      718.88      815.30    112.66 o
 -24   2  11      837.15      788.41    173.17 o
 -23   2  11       45.33      -42.95    183.46 o
 -22   2  11     3749.43     4008.96    318.86 o
 -21   2  11     1213.38     1326.75    158.12 o
 -20   2  11       32.57      -50.83     80.08 o
 -19   2  11     5150.24     5174.31    152.18 o
 -18   2  11      130.79       70.20     59.72 o
 -17   2  11       19.07        5.04     53.25 o
 -16   2  11    42382.14    42533.94    448.96 o
 -15   2  11     1132.46     1213.99     68.83 o
 -14   2  11     1924.65     1709.37     73.18 o
 -13   2  11      199.98      181.06     38.69 o
 -12   2  11      132.00      240.46     33.35 o
 -11   2  11      612.43      711.76     44.39 o
 -10   2  11    42570.70    42456.24    400.31 o
  -9   2  11      606.81      757.19     44.77 o
  -8   2  11    24858.55    23277.63    239.22 o
  -7   2  11      674.11      728.52     39.40 o
  -6   2  11      122.64      327.83     29.75 o
  -5   2  11      267.47      210.52     29.63 o
  -4   2  11    81739.81    87383.18    713.27 o
  -3   2  11      631.51     1008.69     37.14 o
  -2   2  11   329754.63   341697.09   2629.82 o
  -1   2  11     3024.27     3519.95     63.37 o
   0   2  11    31627.32    37993.32    342.32 o
   1   2  11       91.69      673.08     39.43 o
   2   2  11     2182.34     2615.54     65.97 o
   3   2  11      374.94      433.12     28.82 o
   4   2  11    39674.25    38094.48    311.88 o
   5   2  11      203.16      212.14     30.66 o
   6   2  11     2995.25     3072.52     55.87 o
   7   2  11     3309.30     3067.79     59.53 o
   8   2  11     1740.18     1743.06     64.10 o
   9   2  11       36.36       54.05     41.28 o
  10   2  11     9508.40     8277.69    147.58 o
  11   2  11       27.51       38.00     47.65 o
  12   2  11    33111.06    32856.52    380.99 o
  13   2  11     2769.05     2445.64    104.83 o
  14   2  11       16.25       -3.32     56.38 o
  15   2  11     5467.60     4967.00    156.51 o
  16   2  11     2243.66     2210.05    112.08 o
  17   2  11      268.97      239.45     72.26 o
  18   2  11     3351.09     3672.93    161.49 o
  19   2  11      300.43      509.85     93.09 o
 -24   3  11      185.32      613.03    227.60 o
 -23   3  11       10.00     -120.40    120.40 o
 -22   3  11      711.67      571.92    119.31 o
 -21   3  11     3649.41     3823.77    199.67 o
 -20   3  11       32.82       43.14     86.62 o
 -19   3  11     3726.91     4229.82    197.13 o
 -18   3  11     1278.78     1045.52    107.94 o
 -17   3  11      483.99      447.59     86.20 o
 -16   3  11     1865.16     1780.21     79.60 o
 -15   3  11     7486.25     7101.91    131.09 o
 -14   3  11     2698.72     2636.05     88.07 o
 -13   3  11      470.98      523.24     49.20 o
 -12   3  11       13.10       66.22     33.24 o
 -11   3  11     4670.39     4644.44     89.49 o
 -10   3  11      657.40      572.95     38.61 o
  -9   3  11     2694.63     2865.24     68.65 o
  -8   3  11     2670.31     2449.51     62.91 o
  -7   3  11     5677.65     5204.09     82.81 o
  -6   3  11       72.42      192.51     22.95 o
  -5   3  11     4430.47     4029.53     64.75 o
  -4   3  11     1269.62     1030.93     36.26 o
  -3   3  11      377.09      316.79     22.54 o
  -2   3  11        1.20       80.51     22.56 o
  -1   3  11    29857.98    28952.84    258.29 o
   0   3  11     5282.11     6781.29     84.11 o
   1   3  11    19789.89    19957.26    186.63 o
   2   3  11     1004.83      844.22     40.20 o
   3   3  11     1871.45     1726.91     54.30 o
   4   3  11       73.24       77.49     28.25 o
   5   3  11     5946.76     5399.33     89.31 o
   6   3  11     3139.67     3326.04     74.43 o
   7   3  11     1949.44     1977.43     63.54 o
   8   3  11      117.08      136.58     35.68 o
   9   3  11     4080.92     3996.46    117.22 o
  10   3  11      530.29      531.05     56.28 o
  11   3  11        2.03       73.79     46.88 o
  12   3  11      511.18      406.27     66.01 o
  13   3  11      559.55      518.02     63.26 o
  14   3  11      477.22      361.17     71.40 o
  15   3  11     2839.56     2552.12    116.63 o
  16   3  11      698.83      680.69     93.11 o
  17   3  11     3714.10     3292.63    164.30 o
  18   3  11     1006.70      932.44    116.93 o
  19   3  11      577.97      506.59     99.26 o
 -24   4  11     2397.07     2511.45    246.61 o
 -23   4  11     1814.73     1780.98    163.28 o
 -22   4  11       11.48       -6.53    100.25 o
 -21   4  11      292.32      534.46    112.06 o
 -20   4  11     3694.46     3430.80    188.31 o
 -19   4  11     4337.63     4080.56    313.41 o
 -18   4  11     2848.78     2988.77    166.50 o
 -17   4  11     8383.04     8506.36    239.66 o
 -16   4  11       22.10       14.48     62.87 o
 -15   4  11     6165.97     6229.80    159.01 o
 -14   4  11       66.53      106.56     50.74 o
 -13   4  11      471.23      388.68     52.45 o
 -12   4  11     1611.53     1653.20     64.17 o
 -11   4  11    13399.91    12825.88    153.36 o
 -10   4  11     1458.59     1689.62     52.76 o
  -9   4  11     5343.30     5359.43     83.10 o
  -8   4  11      446.42      590.86     31.67 o
  -7   4  11     2602.14     2061.56     45.16 o
  -6   4  11     1006.94     1000.64     45.30 o
  -5   4  11    16012.50    15385.21    175.05 o
  -4   4  11     2321.77     2321.01     69.56 o
  -3   4  11    11194.19    11407.79    144.89 o
  -2   4  11     2394.33     2554.69     48.91 o
  -1   4  11     9791.73     8005.14     91.82 o
   0   4  11      295.49      292.40     30.43 o
   1   4  11        2.27       55.00     27.27 o
   2   4  11       10.64      141.15     30.96 o
   3   4  11     2084.89     2239.24     65.37 o
   4   4  11     1043.89     1091.36     50.75 o
   5   4  11    20309.75    19568.13    216.50 o
   6   4  11     2260.08     2129.27     68.84 o
   7   4  11     6700.07     6662.22    106.42 o
   8   4  11      231.80      600.50     46.70 o
   9   4  11     1477.50     1529.45     72.77 o
  10   4  11       10.18      -42.37     42.37 o
  11   4  11      555.51      654.73     60.91 o
  12   4  11      288.06      176.58     53.97 o
  13   4  11     1179.98     1182.18     79.54 o
  14   4  11     1470.56     1508.21     97.85 o
  15   4  11       29.66       43.67     68.97 o
  16   4  11      497.44      369.44     85.20 o
  17   4  11      344.04      371.73    109.06 o
  18   4  11       80.72      100.84    111.89 o
  19   4  11      907.27      912.71    133.23 o
 -23   5  11     1194.52     1870.35    185.92 o
 -22   5  11      242.17      344.88    113.32 o
 -21   5  11       64.72      106.24     99.81 o
 -20   5  11      418.18      741.73    204.86 o
 -19   5  11        9.08       74.58     92.20 o
 -18   5  11     6037.94     5940.82    219.66 o
 -17   5  11     2989.46     2808.19    158.72 o
 -16   5  11     2826.47     3278.82    155.65 o
 -15   5  11      390.11      316.16    122.51 o
 -14   5  11     8479.39     8047.61    177.38 o
 -13   5  11      268.12      396.68     81.08 o
 -12   5  11     9683.52     8985.45    178.69 o
 -11   5  11     4278.60     4217.82    113.51 o
 -10   5  11     4120.85     4053.41     99.34 o
  -9   5  11        8.86       15.45     31.93 o
  -8   5  11     9198.45     9584.93    119.29 o
  -7   5  11      154.42      268.80     31.13 o
  -6   5  11     7011.55     5642.52     84.30 o
  -5   5  11      232.68      285.75     30.66 o
  -4   5  11      677.86      494.78     33.42 o
  -3   5  11      188.41      476.49     29.41 o
  -2   5  11     5862.49     5053.86     85.23 o
  -1   5  11     2381.00     2330.79     56.68 o
   0   5  11     6086.16     6188.25     93.02 o
   1   5  11      676.90      880.67     42.63 o
   2   5  11    22477.42    20575.43    219.80 o
   3   5  11      146.84      175.08     33.32 o
   4   5  11     1471.91     1419.55     57.36 o
   5   5  11     1952.94     1876.58     64.54 o
   6   5  11    12320.54    12299.17    160.67 o
   7   5  11       37.15       56.81     37.80 o
   8   5  11    10532.98    10438.76    156.43 o
   9   5  11      109.54      112.41     46.68 o
  10   5  11     1513.93     1414.10     78.98 o
  11   5  11      869.12      923.89     72.08 o
  12   5  11     8430.55     8166.33    225.14 o
  13   5  11       32.10       74.55     68.93 o
  14   5  11    13317.86    12822.95    253.77 o
  15   5  11       40.31      126.12     73.58 o
  16   5  11        7.86       42.60     73.39 o
  17   5  11      508.14      384.34     88.79 o
  18   5  11     1137.39     1145.29    121.31 o
  19   5  11        2.18     -108.19    112.17 o
 -23   6  11     1478.72     1861.05    179.07 o
 -22   6  11        0.11      -61.07    104.32 o
 -21   6  11      753.00      864.79    131.77 o
 -20   6  11        4.00      111.03     94.26 o
 -19   6  11     1492.11     1353.33    134.39 o
 -18   6  11      377.95      315.37    149.28 o
 -17   6  11     5199.11     5472.99    208.86 o
 -16   6  11      181.97      197.36     77.02 o
 -15   6  11     4931.23     4772.71    166.43 o
 -14   6  11      541.94      674.05     83.15 o
 -13   6  11       15.94      -53.01     53.44 o
 -12   6  11      547.02      378.75     69.27 o
 -11   6  11     1084.92     1313.56     88.24 o
 -10   6  11      703.51      681.62     66.19 o
  -9   6  11    17579.54    16602.63    270.23 o
  -8   6  11       59.11       63.83     34.68 o
  -7   6  11     1480.40     1553.59     67.64 o
  -6   6  11     1610.86     1990.83     82.43 o
  -5   6  11       50.72      395.46     33.42 o
  -4   6  11     4772.86     5194.18     94.40 o
  -3   6  11    24488.87    24902.05    338.48 o
  -2   6  11     9805.37    10504.86    131.64 o
  -1   6  11    33350.27    32569.28    304.23 o
   0   6  11     3014.37     3664.10     75.10 o
   1   6  11      959.75     1752.70     58.46 o
   2   6  11      674.64      831.80     45.69 o
   3   6  11      299.15      632.82     44.17 o
   4   6  11       61.51      100.01     35.98 o
   5   6  11    11872.60    10718.27    188.21 o
   6   6  11      682.11      673.89     52.07 o
   7   6  11     1186.58     1096.86     65.46 o
   8   6  11      887.86     1038.62     77.85 o
   9   6  11      205.76      180.28     64.11 o
  10   6  11      521.62      393.10     68.27 o
  11   6  11     6657.87     6348.66    151.48 o
  12   6  11       30.72       80.12     63.30 o
  13   6  11      366.01      291.32     69.54 o
  14   6  11      318.74      332.15     78.19 o
  15   6  11      408.79      295.36     75.61 o
  16   6  11      139.09       71.26     74.03 o
  17   6  11      880.30      900.65    111.82 o
  18   6  11       33.27       89.77     90.70 o
 -22   7  11      208.69      263.97    117.34 o
 -21   7  11      665.36      709.01    129.40 o
 -20   7  11      244.00      178.92    101.91 o
 -19   7  11      333.05      316.49    107.73 o
 -18   7  11      348.50      428.70    116.65 o
 -17   7  11     1160.77     1224.92    123.70 o
 -16   7  11       13.23      162.23     78.29 o
 -15   7  11      158.99      262.93     70.27 o
 -14   7  11      615.83      608.84     76.14 o
 -13   7  11       27.50      -31.91     60.33 o
 -12   7  11        5.01      156.19     72.33 o
 -11   7  11     2390.57     2533.62    117.26 o
 -10   7  11      222.26      147.52     52.78 o
  -9   7  11       34.36       57.81     36.30 o
  -8   7  11      192.24      711.93     94.25 o
  -7   7  11     1214.04     1272.86     74.17 o
  -6   7  11      166.97      324.27     41.89 o
  -5   7  11     2244.99     2251.83     80.10 o
  -4   7  11      243.53      505.48     69.36 o
  -3   7  11      772.31      848.17     44.79 o
  -2   7  11     1312.16     1567.61     56.02 o
  -1   7  11     1553.71     1369.93     62.73 o
   0   7  11      343.54      621.14     56.40 o
   1   7  11       93.44       87.85     33.91 o
   2   7  11        0.00      187.97     39.21 o
   3   7  11      335.72      256.37     41.57 o
   4   7  11       33.85        8.20     35.85 o
   5   7  11      387.09      258.91     59.67 o
   6   7  11      166.74      538.47     58.60 o
   7   7  11     1111.32     1084.17     89.71 o
   8   7  11      820.06     1233.63     83.56 o
   9   7  11      743.45      431.85     74.87 o
  10   7  11       43.88      114.73     72.92 o
  11   7  11       45.11      -66.11     66.11 o
  12   7  11      249.18      260.59     88.17 o
  13   7  11      477.41      534.10    111.37 o
  14   7  11       75.50      294.15     78.59 o
  15   7  11       51.59       -9.43     75.64 o
  16   7  11        1.09       85.63     80.03 o
  17   7  11       49.47      122.62     91.39 o
  18   7  11      440.68      232.59    112.09 o
 -22   8  11      163.32      123.03    131.81 o
 -21   8  11      956.47     1298.82    200.52 o
 -20   8  11      754.35      551.86    119.59 o
 -19   8  11      499.96      513.46    110.42 o
 -18   8  11       37.43      150.08     92.08 o
 -17   8  11     1914.76     2041.91    146.01 o
 -16   8  11       17.61       74.20     77.93 o
 -15   8  11     7678.86     7517.29    203.24 o
 -14   8  11     3571.89     3494.23    160.08 o
 -13   8  11     2529.93     2413.93    129.09 o
 -12   8  11       22.45      -27.64     52.63 o
 -11   8  11     1000.91     1012.59     99.70 o
 -10   8  11     1286.92      978.43    131.84 o
  -9   8  11    14553.86    14397.05    265.08 o
  -8   8  11     4219.88     4163.02    149.45 o
  -7   8  11     8058.51     6999.67    250.09 o
  -6   8  11      233.94      410.47     66.39 o
  -5   8  11     9870.04     9994.78    215.86 o
  -4   8  11     5161.32     5160.17    220.63 o
  -3   8  11     9380.94     9925.07    207.88 o
  -2   8  11     2010.06     2009.02     79.81 o
  -1   8  11    10938.07    11336.18    242.00 o
   0   8  11     6094.63     5937.57    113.89 o
   1   8  11       30.44      319.78     44.54 o
   2   8  11     3890.16     3724.62     96.75 o
   3   8  11    10500.13    10691.19    169.06 o
   4   8  11     3146.72     2850.16     92.22 o
   5   8  11     5308.34     5816.74    129.71 o
   6   8  11     2145.83     2296.02     93.64 o
   7   8  11     1202.84     1247.37     85.55 o
   8   8  11      591.45      528.28     79.48 o
   9   8  11     1328.21     1342.46     88.91 o
  10   8  11      862.65      809.88    175.87 o
  11   8  11     1192.92     1104.34    122.30 o
  12   8  11       17.69       71.08     70.21 o
  13   8  11       82.05      150.24     82.29 o
  14   8  11       82.22      181.94     84.48 o
  15   8  11     1555.64     1445.36    113.63 o
  16   8  11     1229.69     1162.74    113.79 o
  17   8  11       54.02       67.69     94.92 o
 -21   9  11      200.39       32.18    109.13 o
 -20   9  11     1306.38     1366.04    202.84 o
 -19   9  11        4.38      -43.34     93.85 o
 -18   9  11     4973.08     4889.13    212.77 o
 -17   9  11     1587.54     1510.20    160.87 o
 -16   9  11       11.11       75.20     80.46 o
 -15   9  11        2.77       42.89     66.67 o
 -14   9  11     3484.63     3236.54    232.85 o
 -13   9  11       31.87      -64.79    153.70 o
 -12   9  11     4841.17     4501.49    182.51 o
 -11   9  11        9.95       29.41     57.35 o
 -10   9  11     3158.36     3035.13    122.87 o
  -9   9  11      290.23      240.62     59.58 o
  -8   9  11      377.19      198.64     69.55 o
  -7   9  11      225.46      170.63     64.86 o
  -6   9  11    18296.19    17720.11    323.54 o
  -5   9  11      141.18      328.41     66.38 o
  -4   9  11    12147.63    11374.39    251.65 o
  -3   9  11       10.12      125.93     55.09 o
  -2   9  11     3672.70     3565.48    130.62 o
  -1   9  11      889.90     1214.51     71.54 o
   0   9  11    33168.46    34112.35    455.41 o
   1   9  11      655.11      866.04     63.74 o
   2   9  11     8476.61     8427.33    161.79 o
   3   9  11      579.69      443.32     70.42 o
   4   9  11       92.22      153.54     46.56 o
   5   9  11     1391.84     1664.98     79.46 o
   6   9  11    15432.45    15269.32    235.84 o
   7   9  11      801.23      944.40     74.84 o
   8   9  11     1267.33     1284.37     87.52 o
   9   9  11       61.19      -44.15     58.37 o
  10   9  11     2102.37     2406.13    184.14 o
  11   9  11       87.25      126.52     94.07 o
  12   9  11     1262.46     1130.67    107.99 o
  13   9  11      382.39      445.12     99.77 o
  14   9  11     4282.84     4056.83    179.76 o
  15   9  11        0.33       -4.18     84.63 o
  16   9  11     1704.68     1566.17    166.54 o
  17   9  11       14.39      -90.94    145.00 o
 -21  10  11      109.87      354.01    133.57 o
 -20  10  11      532.70      497.52    120.58 o
 -19  10  11      558.26      432.62    113.77 o
 -18  10  11      406.92      273.41    143.63 o
 -17  10  11     2934.14     2973.01    177.56 o
 -16  10  11       84.31      304.14     99.48 o
 -15  10  11      907.25      712.15     95.63 o
 -14  10  11      399.34      417.92     85.82 o
 -13  10  11       10.51       50.43     66.75 o
 -12  10  11      484.48      586.23     79.22 o
 -11  10  11      462.90      529.26     73.60 o
 -10  10  11      449.97      557.57     65.35 o
  -9  10  11     4054.74     3697.66    167.54 o
  -8  10  11      563.16      596.71     95.48 o
  -7  10  11      367.55      304.01     78.84 o
  -6  10  11     3146.23     3037.41    143.22 o
  -5  10  11      709.64      764.32     80.80 o
  -4  10  11     1121.64     1359.50    104.43 o
  -3  10  11     8160.48     7481.63    223.51 o
  -2  10  11     3014.67     3334.62    159.50 o
  -1  10  11     5248.38     5364.48    190.93 o
   0  10  11      279.82      651.27     75.39 o
   1  10  11      799.77      942.71     90.08 o
   2  10  11        3.26      380.78     54.02 o
   3  10  11      603.74      789.55     66.39 o
   4  10  11      490.10      668.63     63.18 o
   5  10  11      981.30      981.48     74.77 o
   6  10  11        3.90       52.27     50.78 o
   7  10  11      272.84      227.75     60.56 o
   8  10  11      193.69      120.73     60.97 o
   9  10  11       82.01       -2.99     60.16 o
  10  10  11      644.55      641.78     92.18 o
  11  10  11     1204.43     1174.40    109.69 o
  12  10  11       12.09      106.81     80.84 o
  13  10  11      642.32      416.74    158.71 o
  14  10  11      959.94      866.99    143.99 o
  15  10  11     1013.25      640.90    219.64 o
  16  10  11       16.43     -110.84    121.14 o
 -20  11  11      148.86      171.59    167.64 o
 -19  11  11     1420.53     1127.57    295.39 o
 -18  11  11        0.88      -28.05    141.47 o
 -17  11  11     1212.16     1081.32    180.88 o
 -16  11  11     2110.05     1945.95    202.65 o
 -15  11  11     2075.81     2455.94    149.15 o
 -14  11  11      452.42      536.33     93.91 o
 -13  11  11     2787.54     2441.39    189.54 o
 -12  11  11        7.94       37.37     79.82 o
 -11  11  11     5502.11     5476.48    281.65 o
 -10  11  11      243.21      227.52     87.25 o
  -9  11  11     3762.32     3704.30    179.61 o
  -8  11  11     1333.48     1434.91    133.08 o
  -7  11  11    14779.88    13262.37    319.12 o
  -6  11  11       18.88       82.57     72.76 o
  -5  11  11      194.43      194.28     74.94 o
  -4  11  11      144.47      125.66     70.21 o
  -3  11  11       47.97       94.68     67.95 o
  -2  11  11      116.48      212.97     73.16 o
  -1  11  11     1984.19     2077.10    122.42 o
   0  11  11      392.13      441.89     70.44 o
   1  11  11       69.39       19.94     57.74 o
   2  11  11       64.77      114.64     56.27 o
   3  11  11     5797.19     5763.42    137.94 o
   4  11  11       65.11       63.11     50.70 o
   5  11  11      769.04      704.55     68.05 o
   6  11  11        9.39       77.10     60.12 o
   7  11  11     5043.00     4962.19    153.32 o
   8  11  11        2.16       22.60     76.96 o
   9  11  11     3804.88     3470.48    143.93 o
  10  11  11      530.41      445.39     87.05 o
  11  11  11       66.30        6.51     90.69 o
  12  11  11       21.20     -139.74    139.74 o
  13  11  11     4968.15     4939.79    260.99 o
  14  11  11      179.04      -48.87    186.05 o
  15  11  11      424.71      448.26    132.37 o
 -19  12  11      587.89      731.95    152.66 o
 -18  12  11      441.82      670.22    132.10 o
 -17  12  11       96.76       74.23    100.80 o
 -16  12  11     6843.34     5964.42    212.62 o
 -15  12  11       14.23        2.48     74.26 o
 -14  12  11     8781.08     8645.86    237.11 o
 -13  12  11      735.36      707.15    175.71 o
 -12  12  11     1959.77     2013.83    160.62 o
 -11  12  11       31.47      150.34     91.32 o
 -10  12  11     3712.46     3406.88    245.48 o
  -9  12  11       26.47      -12.29     81.40 o
  -8  12  11     8841.43     7992.75    248.17 o
  -7  12  11     1341.68     1246.60    151.16 o
  -6  12  11        1.83       81.57     74.70 o
  -5  12  11      120.90      106.39     75.63 o
  -4  12  11    14851.83    13531.41    318.98 o
  -3  12  11       34.52       59.24     73.34 o
  -2  12  11     8832.87     8218.97    235.29 o
  -1  12  11      634.80      750.72     94.59 o
   0  12  11     4492.67     4517.33    173.27 o
   1  12  11       34.42      240.42     73.31 o
   2  12  11       22.40      122.97     84.38 o
   3  12  11       82.58      151.10     72.19 o
   4  12  11    16656.49    16637.40    333.59 o
   5  12  11      250.92      359.43     70.87 o
   6  12  11     8842.18     8302.40    196.43 o
   7  12  11      346.86      489.04     77.45 o
   8  12  11      593.78      655.95     85.86 o
   9  12  11       85.04       40.08     71.08 o
  10  12  11     2380.82     2462.51    149.13 o
  11  12  11      147.12      151.34     94.75 o
  12  12  11     2275.34     1915.40    158.78 o
  13  12  11      396.70      396.19    155.09 o
  14  12  11       89.19       88.75    120.42 o
 -18  13  11        0.74        9.92    110.94 o
 -17  13  11        4.19      -84.08     84.08 o
 -16  13  11      843.20     1045.43    108.05 o
 -15  13  11      384.49      332.32    125.32 o
 -14  13  11       78.96      118.58    111.18 o
 -13  13  11     1494.81     1639.59    161.65 o
 -12  13  11       90.20      193.63    130.49 o
 -11  13  11      464.39      728.58    120.24 o
 -10  13  11      481.15      375.72    124.03 o
  -9  13  11       14.91       77.15     88.55 o
  -8  13  11       88.68       90.38     85.59 o
  -7  13  11     2808.40     2938.65    171.97 o
  -6  13  11      401.32      437.85     95.35 o
  -5  13  11      992.11     1092.48    147.29 o
  -4  13  11       46.27       64.65     78.68 o
  -3  13  11      825.30      962.89    122.74 o
  -2  13  11       18.31      106.16     76.94 o
  -1  13  11     3317.97     3437.99    167.61 o
   0  13  11       10.22       89.60     76.28 o
   1  13  11     7462.27     8257.04    254.39 o
   2  13  11        8.58        9.98     78.67 o
   3  13  11       87.74      131.68     76.44 o
   4  13  11      258.93      390.89     86.55 o
   5  13  11     1476.06     1711.84    183.72 o
   6  13  11       11.81      -71.56     71.56 o
   7  13  11     2845.29     3148.00    153.79 o
   8  13  11      243.47      305.20     87.49 o
   9  13  11     1280.40     1370.56    121.00 o
  10  13  11        6.59      -77.47     83.46 o
  11  13  11        2.32       75.32     96.74 o
  12  13  11       17.12      196.25    122.37 o
  13  13  11     1863.75     1660.71    186.82 o
 -16  14  11      198.10      229.76    138.28 o
 -15  14  11      269.21       29.70    127.65 o
 -14  14  11     1139.86     1282.95    165.38 o
 -13  14  11       31.58     -108.53    108.53 o
 -12  14  11     1104.04     1204.11    143.46 o
 -11  14  11     1667.38     1817.90    196.38 o
 -10  14  11        0.52      368.71    111.11 o
  -9  14  11     2310.71     2136.73    161.14 o
  -8  14  11      385.56      522.19    181.75 o
  -7  14  11      521.49      413.10    102.15 o
  -6  14  11     1981.01     1350.33    132.45 o
  -5  14  11      554.74      643.57    105.88 o
  -4  14  11        5.03      392.68    114.65 o
  -3  14  11     3476.33     3325.17    179.00 o
  -2  14  11      183.91      889.24    112.00 o
  -1  14  11      557.93      698.18    103.71 o
   0  14  11     2375.07     2122.71    145.05 o
   1  14  11     2377.24     2563.04    175.28 o
   2  14  11      400.48      450.26     93.40 o
   3  14  11     5988.49     5790.06    193.29 o
   4  14  11      264.52      434.78     88.40 o
   5  14  11     2404.27     2196.60    152.86 o
   6  14  11       27.15        6.22     90.87 o
   7  14  11      339.33      297.41     99.39 o
   8  14  11       97.94      167.26     95.97 o
   9  14  11      718.82      574.64    120.57 o
  10  14  11       19.81      181.98    110.33 o
  11  14  11     1029.71      859.31    187.98 o
  12  14  11       11.22      143.22    187.98 o
 -15  15  11      100.09      184.59    127.41 o
 -14  15  11      367.67      305.80    131.17 o
 -13  15  11      727.38      678.44    150.05 o
 -12  15  11       37.64       77.93    108.21 o
 -11  15  11     3467.28     3226.00    323.00 o
 -10  15  11      805.85     1038.45    138.67 o
  -9  15  11       81.68      -12.97    122.87 o
  -8  15  11       64.42      118.46     96.30 o
  -7  15  11     2344.49     2282.49    167.35 o
  -6  15  11     1873.22     2080.73    224.68 o
  -5  15  11     5626.52     5649.21    223.96 o
  -4  15  11     1039.55     1157.84    127.42 o
  -3  15  11      102.07      256.28    119.82 o
  -2  15  11      420.36      449.01    101.30 o
  -1  15  11      915.73     1060.41    151.07 o
   0  15  11     1343.13     1627.87    137.18 o
   1  15  11     5102.87     5030.90    347.55 o
   2  15  11     1285.02     1440.72    130.39 o
   3  15  11       88.11      114.69     94.86 o
   4  15  11       18.38        4.86     90.24 o
   5  15  11      816.33      844.12    170.54 o
   6  15  11     4119.07     4247.95    306.38 o
   7  15  11     2877.64     2484.47    313.95 o
   8  15  11      240.30      157.53    104.73 o
   9  15  11       32.08       90.44    106.67 o
  10  15  11      225.97      136.06    156.65 o
 -13  16  11      403.35      448.92    144.88 o
 -12  16  11      845.41      596.92    144.76 o
 -11  16  11       84.02       81.66    119.53 o
 -10  16  11      595.34      344.63    153.75 o
  -9  16  11      499.01      662.47    180.88 o
  -8  16  11     1180.87     1404.74    155.04 o
  -7  16  11      285.44      371.18    111.24 o
  -6  16  11      206.50      217.26    155.74 o
  -5  16  11      248.56      491.39    128.17 o
  -4  16  11     1201.70     1336.64    138.16 o
  -3  16  11      344.74      496.16    108.61 o
  -2  16  11     4926.24     4421.11    206.41 o
  -1  16  11     1055.76     1212.04    132.89 o
   0  16  11      941.25     1117.30    214.82 o
   1  16  11      153.98      305.92    175.49 o
   2  16  11      577.13      526.33    141.78 o
   3  16  11      124.55      452.01    118.80 o
   4  16  11     1321.03     1453.00    249.64 o
   5  16  11       38.19      149.53    102.17 o
   6  16  11      446.23      512.85    115.80 o
   7  16  11        0.42      121.82    151.16 o
   8  16  11      718.55      740.52    149.47 o
 -11  17  11        1.83      108.01    122.41 o
 -10  17  11        0.82      -69.22    157.67 o
  -9  17  11       87.12      233.91    124.82 o
  -8  17  11      370.71      365.83    132.64 o
  -7  17  11      624.04     1022.45    311.95 o
  -6  17  11      202.85      179.17    103.51 o
  -5  17  11        2.35       22.38    144.70 o
  -4  17  11      238.95      358.51    136.95 o
  -3  17  11       15.59      180.13    128.96 o
  -2  17  11      473.35      604.38    218.41 o
  -1  17  11      278.00      444.45    135.76 o
   0  17  11      270.54      279.77    169.32 o
   1  17  11       66.75        7.94    109.47 o
   2  17  11     1213.24     1206.16    188.30 o
   3  17  11      884.56      992.38    143.04 o
   4  17  11        0.03      148.63    159.07 o
   5  17  11        1.55      193.65    290.91 o
   6  17  11        6.23      -18.34    124.17 o
  -7  18  11       11.06      -87.09    115.65 o
  -6  18  11      100.69      162.75    138.82 o
  -5  18  11      560.50      649.33    164.57 o
  -4  18  11       11.04      147.99    141.47 o
  -3  18  11     2422.25     1748.29    211.40 o
  -2  18  11       73.10       69.27    131.12 o
  -1  18  11     1013.78      984.77    277.49 o
   0  18  11      527.86      796.86    170.07 o
   1  18  11       28.14       93.47    130.76 o
   2  18  11      268.55      202.37    139.09 o
   3  18  11     2649.48     2299.78    792.18 o
 -24   0  12     2022.35     2085.63    223.78 o
[truncated: 345,993 more chars]
